# Supplementary material for: Analyses of Arabidopsis ecotypes reveal metabolic diversity to convert D-amino acids
Source: Springerplus. 2013 Oct 24;2:559. doi: 10.1186/2193-1801-2-559 (PMC3825070; doi:10.1186/2193-1801-2-559)
Supplement: Supplementary file 2 — Additional file 2: Contents and ratio changes (compared to untreated control plants) of L- and D-AAs after treatment with different D-AAs in various Arabidopsis accessions. (XLSX 586 KB) [file 40064_2013_614_MOESM2_ESM.xlsx]

## Sheet: L-Ala
	AA content (nmol/mg Protein)	SD	t-test		AA content (nmol/mg Protein)	SD	t-test		AA content (nmol/mg Protein)	SD	t-test		AA content (nmol/mg Protein)	SD	t-test		AA content (nmol/mg Protein)	SD	t-test		AA content (nmol/mg Protein)	SD	t-test		AA content (nmol/mg Protein)	SD	t-test		AA content (nmol/mg Protein)	SD	t-test		AA content (nmol/mg Protein)	SD	t-test		AA content (nmol/mg Protein)	SD	t-test		AA content (nmol/mg Protein)	SD	t-test		AA content (nmol/mg Protein)	SD	t-test		AA content (nmol/mg Protein)
	Ler-0				Ler-2				Col-0				Bay-0				Cvi				Est-1				Kin-0				Nd-0				Van-0				Got-1				FR-2				Is-0				Nc-1
D-Ala	754.382	114.426	0.874774		>LOQ				>LOQ				>LOQ				1365.05	151.295	0.164631		2048.11	423.478	0.644078		1396.19	87.7657	0.645028		>LOQ				1129.36	179.481	0.101569		1126.36	185.472	0.757326		>LOQ				1002.37	21.6265	0.000880686		>LOQ
D-Arg	957.968	132.014	0.130141		>LOQ				>LOQ				>LOQ				980.191	81.9126	0.0291478		1888.31	472.43	0.984326		1470.13	112.765	0.476955		>LOQ				1262.83	71.4676	0.0573411		1176.13	184.139	0.53714		>LOQ				747.794	66.3961	0.499771		>LOQ
D-Asn	810.355	65.2446	0.30056		>LOQ				>LOQ				>LOQ				1045.81	119.273	0.0306036		1658.53	177.915	0.270089		1325.9	164.961	0.855385		>LOQ				1173.94	130.323	0.0727319		1329.83	225.741	0.257677		>LOQ				772.733	125.127	0.887259		>LOQ
D-Asp	674.489	101.823	0.485461		>LOQ				>LOQ				>LOQ				1079.13	57.0075	0.0472763		1732.43	41.1281	0.340564		1322.74	128.679	0.859962		>LOQ				861.996	69.7118	0.406102		1183.32	172.983	0.487088		>LOQ				825.109	53.2702	0.432062		>LOQ
D-Gln	716.847	92.0245	0.786798		>LOQ				>LOQ				>LOQ				1229.05	298.658	0.161678		1599.7	199.988	0.205836		888.281	137.781	0.210156		>LOQ				768.322	49.5907	0.697833		1214.57	79.798	0.136472		>LOQ				690.032	107.221	0.328063		>LOQ
D-Glu	513.825	26.4072	0.0139603		>LOQ				>LOQ				>LOQ				1058.78	154.473	0.0315529		1252.83	70.4994	0.0217598		990.875	51.3674	0.319691		>LOQ				632.915	36.3905	0.722148		712.686	82.9696	0.0224891		>LOQ				566.478	26.0949	0.00101335		>LOQ
D-His	695.701	63.0472	0.501824		>LOQ				>LOQ				>LOQ				1055.31	83.7765	0.0375187		1642.24	377.409	0.479125		1138.38	145.366	0.608294		>LOQ				1220.99	239.099	0.0858493		1244	165.96	0.296625		>LOQ				845.563	113.933	0.546243		>LOQ
D-Ile	890.018	196.556	0.392139		>LOQ				>LOQ				>LOQ				1347.15	279.399	0.250891		1755.01	351.735	0.681129		2087.21	661.702	0.219848		>LOQ				1651.14	407.901	0.0601261		1505.13	169.744	0.0704789		>LOQ				778.866	39.4089	0.818034		>LOQ
D-Leu	749.709	53.7309	0.85152		>LOQ				>LOQ				>LOQ				1037.52	98.1182	0.032421		1916.23	356.215	0.90683		1660.95	253.999	0.248298		>LOQ				1137.8	137.887	0.0878444		nd				>LOQ				749.236	17.6092	0.165581		>LOQ
D-Lys	828.787	76.8092	0.254616		>LOQ				>LOQ				>LOQ				775.285	39.195	0.0226567		1525.63	300.866	0.23764		1151.31	123.24	0.635242		>LOQ				1179.32	118.302	0.0713263		1156.49	100.328	0.393357		>LOQ				805.352	54.8837	0.699638		>LOQ
D-Met	895.346	36.0612	0.0330575		>LOQ				>LOQ				>LOQ				1065.21	173.666	0.0344115		1791.97	128.686	0.589104		1114.36	190.245	0.56723		>LOQ				939.358	65.7317	0.258413		1198.65	20.5335	0.00430602		>LOQ				749.71	20.9907	0.185118		>LOQ
D-Phe	888.398	70.7888	0.0808483		>LOQ				>LOQ				>LOQ				1285.23	253.334	0.165032		1813.09	191.757	0.727996		1337.49	137.097	0.817339		>LOQ				886.559	111.705	0.360528		1304.29	92.058	0.0722286		>LOQ				808.597	101.006	0.794951		>LOQ
D-Pro	880.228	41.8781	0.0458245		>LOQ				>LOQ				>LOQ				1111.88	147.164	0.040268		1975.23	200.283	0.637395		1215.35	89.0863	0.808769		>LOQ				1035.05	196.154	0.182661		1245.79	120.94	0.19077		>LOQ				906.418	74.8761	0.14243		>LOQ
D-Ser	749.495	46.5803	0.844809		>LOQ				>LOQ				>LOQ				1270.25	169.15	0.0995866		1524.35	63.8261	0.0822047		994.28	146.026	0.330421		>LOQ				787.535	39.7807	0.624689		1149.97	86.2314	0.369315		>LOQ				799.754	44.2895	0.747385		>LOQ
D-Thr	873.836	81.9503	0.134702		>LOQ				>LOQ				>LOQ				1205.68	137.848	0.0642098		1418.98	247.939	0.104325		1227.52	364.981	0.891221		>LOQ				1221.95	146.018	0.057646		1255.08	236.844	0.405397		>LOQ				967.592	36.0784	0.00615771		>LOQ
D-Trp	1715.53	545.698	0.125703		>LOQ				>LOQ				>LOQ				1953.69	456.976	0.505427		2255.33	179.239	0.0981911		1666.24	593.036	0.470342		>LOQ				1865.06	402.548	0.0348262		1898.66	123.737	0.0106138		>LOQ				908.39	100.044	0.224137		>LOQ
D-Tyr					>LOQ				>LOQ				>LOQ				1800.63	133.393	0.546823		1853.74	261.44	0.909634		1033.81	81.3391	0.382453		>LOQ				911.149	91.4453	0.305968		1370.28	146.258	0.105819		>LOQ				685.323	51.084	0.0879823		>LOQ
D-Val	784.307	32.13	0.375474		>LOQ				>LOQ				>LOQ				1701.59	170.407	0.927618		1789.54	199.958	0.649272		1405.74	99.334	0.622064		>LOQ				955.001	73.8221	0.236341		1299.65	114.039	0.11067		>LOQ				652.448	29.5596	0.00856756		>LOQ
Control	738.986	53.7029	1		>LOQ				>LOQ				>LOQ				1683.04	210.157	1		1880.62	169.148	1		1276.85	308.765	1		>LOQ				697.341	221.337	1		1079.91	12.6555	1		>LOQ				787.089	25.2557	1		>LOQ
	Change factor average	SD	t-test		Change factor average	SD	t-test		Change factor average	SD	t-test		Change factor average	SD	t-test		Change factor average	SD	t-test		Change factor average	SD	t-test		Change factor average	SD	t-test		Change factor average	SD	t-test		Change factor average	SD	t-test		Change factor average	SD	t-test		Change factor average	SD	t-test		Change factor average	SD	t-test		Change factor average
	Ler-0				Ler-2				Col-0				Bay-0				Cvi				Est-1				Kin-0				Nd-0				Van-0				Got-1				FR-2				Is-0				Nc-1
D-Ala	1.02083	0.154841	0.874774														0.811066	0.0898942	0.164631		1.08906	0.22518	0.644078		1.09346	0.068736	0.645028						1.61953	0.257379	0.101569		1.04301	0.171747	0.757326						1.27352	0.0274766	0.000880686
D-Arg	1.29633	0.178642	0.130141														0.582394	0.0486695	0.0291478		1.00409	0.251209	0.984326		1.15137	0.0883148	0.476955						1.81092	0.102486	0.0573411		1.08909	0.170512	0.53714						0.950076	0.0843565	0.499771
D-Asn	1.09658	0.0882894	0.30056														0.62138	0.0708678	0.0306036		0.881907	0.0946045	0.270089		1.03841	0.129194	0.855385						1.68345	0.186885	0.0727319		1.23142	0.209036	0.257677						0.981761	0.158974	0.887259
D-Asp	0.912722	0.137787	0.485461														0.641178	0.0338718	0.0472763		0.921202	0.0218694	0.340564		1.03594	0.100778	0.859962						1.23612	0.099968	0.406102		1.09576	0.160182	0.487088						1.0483	0.0676801	0.432062
D-Gln	0.970041	0.124528	0.786798														0.730259	0.177452	0.161678		0.850623	0.106341	0.205836		0.69568	0.107907	0.210156						1.10179	0.0711139	0.697833		1.12469	0.0738929	0.136472						0.876689	0.136224	0.328063
D-Glu	0.69531	0.0357344	0.0139603														0.629086	0.0917821	0.0315529		0.666177	0.0374873	0.0217598		0.776029	0.0402297	0.319691						0.907612	0.0521847	0.722148		0.659946	0.0768298	0.0224891						0.719713	0.0331537	0.00101335
D-His	0.941427	0.0853158	0.501824														0.627025	0.049777	0.0375187		0.873242	0.200683	0.479125		0.891552	0.113847	0.608294						1.75092	0.342873	0.0858493		1.15195	0.153679	0.296625						1.07429	0.144753	0.546243
D-Ile	1.20438	0.26598	0.392139														0.800428	0.166009	0.250891		0.933207	0.187031	0.681129		1.63465	0.518229	0.219848						2.36777	0.584938	0.0601261		1.39375	0.157183	0.0704789						0.989553	0.0500692	0.818034
D-Leu	1.01451	0.0727089	0.85152														0.616457	0.0582983	0.032421		1.01894	0.189413	0.90683		1.30081	0.198926	0.248298						1.63162	0.197732	0.0878444		nd								0.951908	0.0223726	0.165581
D-Lys	1.12152	0.103939	0.254616														0.460646	0.0232882	0.0226567		0.811236	0.159982	0.23764		0.901682	0.0965188	0.635242						1.69116	0.169646	0.0713263		1.07091	0.0929038	0.393357						1.0232	0.06973	0.699638
D-Met	1.21159	0.0487982	0.0330575														0.632909	0.103186	0.0344115		0.952861	0.0684273	0.589104		0.872743	0.148995	0.56723						1.34706	0.0942604	0.258413		1.10995	0.019014	0.00430602						0.95251	0.0266688	0.185118
D-Phe	1.20219	0.0957918	0.0808483														0.763635	0.150522	0.165032		0.964089	0.101965	0.727996		1.04749	0.107371	0.817339						1.27134	0.160187	0.360528		1.20777	0.0852456	0.0722286						1.02733	0.128328	0.794951
D-Pro	1.19113	0.0566697	0.0458245														0.660641	0.0874396	0.040268		1.0503	0.106498	0.637395		0.951829	0.0697702	0.808769						1.48429	0.281288	0.182661		1.1536	0.11199	0.19077						1.15161	0.0951304	0.14243
D-Ser	1.01422	0.0630327	0.844809														0.754736	0.100503	0.0995866		0.810556	0.0339388	0.0822047		0.778696	0.114364	0.330421						1.12934	0.0570462	0.624689		1.06487	0.0798502	0.369315						1.01609	0.05627	0.747385
D-Thr	1.18248	0.110896	0.134702														0.716373	0.0819041	0.0642098		0.754529	0.131839	0.104325		0.961366	0.285844	0.891221						1.7523	0.209392	0.057646		1.1622	0.219317	0.405397						1.22933	0.0458378	0.00615771
D-Trp	2.32146	0.738441	0.125703														1.16081	0.271519	0.505427		1.19924	0.0953081	0.0981911		1.30496	0.464451	0.470342						2.67452	0.57726	0.0348262		1.75816	0.11458	0.0106138						1.15411	0.127106	0.224137
D-Tyr																	1.06987	0.0792575	0.546823		0.985703	0.139018	0.909634		0.809655	0.0637028	0.382453						1.3066	0.131134	0.305968		1.26888	0.135435	0.105819						0.870706	0.0649025	0.0879823
D-Val	1.06133	0.0434785	0.375474														1.01102	0.10125	0.927618		0.951566	0.106325	0.649272		1.10095	0.077796	0.622064						1.36949	0.105862	0.236341		1.20348	0.1056	0.11067						0.828938	0.0375557	0.00856756
Control	1	0.072671	1														1	0.124868	1		1	0.0899424	1		1	0.241817	1						1	0.317402	1		1	0.011719	1						1	0.0320875	1
[truncated: 17 more columns]

## Sheet: D-Ala
	AA content (nmol/mg Protein)	SD	t-test		AA content (nmol/mg Protein)	SD	t-test		AA content (nmol/mg Protein)	SD	t-test		AA content (nmol/mg Protein)	SD	t-test		AA content (nmol/mg Protein)	SD	t-test		AA content (nmol/mg Protein)	SD	t-test		AA content (nmol/mg Protein)	SD	t-test		AA content (nmol/mg Protein)	SD	t-test		AA content (nmol/mg Protein)	SD	t-test		AA content (nmol/mg Protein)	SD	t-test		AA content (nmol/mg Protein)	SD	t-test		AA content (nmol/mg Protein)	SD	t-test		AA content (nmol/mg Protein)
	Ler-0				Ler-2				Col-0				Bay-0				Cvi				Est-1				Kin-0				Nd-0				Van-0				Got-1				FR-2				Is-0				Nc-1
D-Ala	237.044	52.4035	0.0238483		843.015	278.968	0.0506309		>LOQ				>LOQ				1650.7	664.327	0.0723988		511.12	39.11	0.00292964		970.532	35.0113	0.000650821		>LOQ				836.005	114.113	0.00921163		900.755	147.273	0.0131264		>LOQ				594.869	58.7139	0.00484438		763.679
D-Arg	1.19959	0.170018	0.484118		<LOQ				66.4266	7.56461	0.00674485		18.6353	1.43254	0.00315271		11.8517	1.12513	0.00454577		9.95073	0.837377	0.00448285		8.09559	1.49675	0.0192225		42.5138	2.09657	0.00124023		5.4919	0.244442	0.00125942		6.80395	0.344009	0.00123518		12.3711	2.65217	0.0240954		13.7385	3.58006	0.0348939		16.9021
D-Asn	0.983309	0.0361079	0.231564		<LOQ				164.516	29.5945	0.0161188		79.8821	3.10053	0.000764447		78.323	6.52859	0.00353604		39.3164	3.86877	0.00513237		43.39	5.07789	0.00696042		106.858	42.4303	0.0713918		35.7245	2.94894	0.00360454		26.6257	1.81359	0.00243179		86.9235	27.6775	0.0476556		31.3573	11.2805	0.060949		35.1353
D-Asp	0.629347	0.088029	0.0873048		<LOQ				36.2109	3.16535	0.00412031		21.9379	3.09814	0.0104277		40.4632	1.9303	0.00109704		12.0243	3.41271	0.0471489		17.9786	4.34903	0.029865		31.7019	4.82875	0.0118809		7.27766	0.894524	0.0102492		6.12388	1.15206	0.0222752		28.2489	8.0502	0.0396233		12.9444	4.56732	0.0616253		4.60483
D-Gln	1.93204	0.490146	0.322866		<LOQ				220.84	47.9872	0.0231454		96.9134	22.3174	0.0258403		185.57	17.5446	0.00449063		76.4715	9.20592	0.007416		89.2693	17.176	0.0182442		185.525	38.0419	0.0205262		55.0172	14.5521	0.034554		63.6253	3.35337	0.00141659		77.7439	14.6584	0.0175378		51.3157	8.80067	0.0146927		48.2587
D-Glu	2.36929	0.734899	0.208389		<LOQ				238.376	14.6443	0.00190719		71.5762	4.95773	0.00243405		85.9707	13.8754	0.0131025		51.4207	10.8448	0.0226258		35.2842	1.77562	0.00129857		96.2885	8.00487	0.00348422		51.3936	5.48316	0.00589049		37.8848	6.38844	0.0144999		74.5912	15.7723	0.0219212		51.4087	4.05124	0.00315683		30.3577
D-His	1.66798	0.29548	0.531151		<LOQ				249.842	29.6372	0.00705594		108.023	11.1217	0.00532212		109.144	16.2064	0.0110636		58.9545	5.51832	0.00454713		67.4492	3.32533	0.00123221		175.09	8.93294	0.00130823		69.126	14.2436	0.0212293		53.5557	7.41332	0.00972131		68.0285	8.77865	0.0083465		59.905	14.2922	0.0277824		74.2538
D-Ile	0.375035	0.068995	0.0536182		<LOQ				15.2818	4.90281	0.0592709		4.07721	0.515771	0.0110536		9.56561	2.80402	0.0505928		4.08223	0.82127	0.0405711		4.80737	1.08112	0.0311043		6.20465	0.868922	0.0117297		3.09782	0.255263	0.00718143		1.8031	0.306566	0.0383904		3.15767	0.881954	0.05122		2.03922	0.205921	0.00934946		7.72075
D-Leu	0.935406	0.189139	0.194234		<LOQ				139.21	33.3959	0.0282441		48.3329	6.02073	0.0078788		80.6015	4.67859	0.00170392		47.6542	3.28053	0.00248862		43.5295	5.49558	0.00808667		120.675	18.666	0.0118816		45.2195	4.92941	0.0061836		nd				36.1928	1.10184	0.000476384		27.0922	7.00504	0.0330927		73.4169
D-Lys	1.51908	0.820283	0.903927		<LOQ				22.6017	1.90625	0.00397309		9.8619	1.67712	0.0161788		7.54286	0.692261	0.00363356		5.0639	0.214979	0.000770813		4.48572	0.303532	0.00252084		17.8541	1.88558	0.00591689		5.46327	0.71654	0.0130856		3.10347	0.302395	0.00669003		4.05094	1.00198	0.0377638		2.46232	0.566914	0.0409975		31.0463
D-Met	5.98475	0.365265	0.000255838		<LOQ				1076.87	120.911	0.00626395		193.489	19.6918	0.00517367		275.141	33.5643	0.00741794		215.306	30.8519	0.0102333		138.092	1.58582	6.56363e-05		442.212	22.7796	0.00132807		213.168	6.27624	0.00043751		181.319	31.6927	0.0150618		197.942	29.2862	0.0108233		136.541	18.5778	0.00920174		258.325
D-Phe	2.9372	0.0351935	0.0291668		<LOQ				594.291	72.0432	0.00730886		127.853	20.7117	0.0129991		173.848	19.2647	0.00615995		139.327	16.0301	0.00667712		108.466	14.9057	0.00941068		281.959	9.54756	0.000575219		97.906	0.66837	2.26026e-05		100.728	12.2968	0.00748369		93.9336	15.1586	0.0129091		99.9946	9.64	0.0046651		142.876
D-Pro	0.658883	0.135246	0.0870621		<LOQ				1.33462	0.0881339	0.044924		0.0181385	0.000773494	0.000650349		0.913496	0.0343539	0.224919		1.37963	0.142125	0.591247		0.926875	0.0303837	0.00176796		1.00104	0.450855	0.412182		0.777778	0.141628	0.072976		0.885647	0.0773485	0.235469		0.489147	0.0377934	0.53304		0.369572	0.0252149	0.0102978		1.06085
D-Ser	0.751008	0.15754	0.1092		<LOQ				74.8209	10.9923	0.011101		20.8291	2.65401	0.00853978		30.329	2.5435	0.00362457		18.8281	2.2407	0.00804551		15.4165	3.07211	0.0207754		43.0284	1.93798	0.00103215		12.7169	2.30793	0.0191715		12.5174	0.848636	0.00250103		14.6954	2.00246	0.00981579		19.695	0.355276	0.000172029		31.5737
D-Thr	0.620687	0.0981581	0.0841734		<LOQ				51.9248	4.08542	0.00326184		20.7749	2.58086	0.00812395		21.2251	2.62519	0.00818332		11.3809	0.643636	0.00187423		14.658	2.2649	0.0126834		41.299	7.7561	0.0177346		10.4053	2.65014	0.0382786		9.8014	0.636751	0.00230759		9.81705	1.1486	0.00752787		12.6182	3.33511	0.0360945		26.0294
D-Trp	1.5455	0.287162	0.758969		<LOQ				201.187	56.8435	0.0382797		67.2591	11.3051	0.0141013		86.7938	24.2775	0.0378931		43.9003	4.59875	0.00577256		41.0104	7.31642	0.0159859		130.898	17.7115	0.00912189		41.7524	9.67292	0.0271681		33.5695	9.6395	0.0406129		36.0201	0.808931	0.000259357		35.748	14.3204	0.073706		102.867
D-Tyr	nd				<LOQ				146.451	9.98844	0.00236834		41.7573	4.69648	0.00646415		43.5013	5.74912	0.00902865		55.7491	5.41312	0.00490315		29.6949	2.63687	0.0040694		71.0501	1.73351	0.000297389		1.1859	0.242559	0.693315		29.229	4.56614	0.0126325		23.8976	3.12841	0.00882741		24.6755	2.64551	0.0059556		95.4578
D-Val	0.57713	0.116382	0.0735633		<LOQ				67.6734	10.6758	0.0128287		22.9722	3.67041	0.0132549		31.5424	3.41879	0.00614211		21.3154	4.31285	0.0224457		23.3647	4.23141	0.0168138		52.4547	6.57751	0.00796604		1.16653	0.0827835	0.428843		14.7674	3.34404	0.0274061		10.3874	3.44091	0.0556508		11.709	0.943053	0.00354817		51.7842
Control	1.43487	0.377	1		<LOQ				1.69672	0.139006	1		0.656217	0.0231659	1		1.14086	0.186978	1		1.31312	0.0628492	1		0.588344	0.0458257	1		0.673167	0.0681286	1		1.10734	0.0366716	1		0.787979	0.060118	1		0.509105				0.543911				1.04512
	Change factor average	SD	t-test		Change factor average	SD	t-test		Change factor average	SD	t-test		Change factor average	SD	t-test		Change factor average	SD	t-test		Change factor average	SD	t-test		Change factor average	SD	t-test		Change factor average	SD	t-test		Change factor average	SD	t-test		Change factor average	SD	t-test		Change factor average	SD	t-test		Change factor average	SD	t-test		Change factor average
	Ler-0				Ler-2				Col-0				Bay-0				Cvi				Est-1				Kin-0				Nd-0				Van-0				Got-1				FR-2				Is-0				Nc-1
D-Ala	165.203	36.5215	0.0238483		608.474	201.355	0.0507852										1446.89	582.304	0.0723988		389.239	29.784	0.00292964		1649.6	59.5082	0.000650821						754.964	103.051	0.00921163		1143.12	186.9	0.0131264						1093.69	107.948	0.00484438		730.709
D-Arg	0.836026	0.11849	0.484118		0.874449	0.112095	0.349935		39.1499	4.45837	0.00674485		28.3981	2.18302	0.00315271		10.3884	0.986211	0.00454577		7.57791	0.637698	0.00448285		13.76	2.54401	0.0192225		63.1549	3.11448	0.00124023		4.95952	0.220746	0.00125942		8.63469	0.436572	0.00123518		24.2998	5.20947	0.0240954		25.2588	6.58206	0.0348939		16.1724
D-Asn	0.685295	0.0251646	0.231564		0.830612	0.0388086	0.18721		96.9613	17.4422	0.0161188		121.731	4.72485	0.000764447		68.6527	5.72252	0.00353604		29.9411	2.94623	0.00513237		73.7494	8.63082	0.00696042		158.739	63.0308	0.0713918		32.2614	2.66308	0.00360454		33.7898	2.30158	0.00243179		170.738	54.3651	0.0476556		57.6516	20.7396	0.060949		33.6184
D-Asp	0.438609	0.0613498	0.0873048		0.953317	0.064771	0.670429		21.3417	1.86557	0.00412031		33.4308	4.72121	0.0104277		35.4674	1.69197	0.00109704		9.15704	2.59893	0.0471489		30.558	7.39199	0.029865		47.0937	7.17318	0.0118809		6.57218	0.807811	0.0102492		7.77163	1.46205	0.0222752		55.4874	15.8125	0.0396233		23.7988	8.39718	0.0616253		4.40602
D-Gln	1.34649	0.341596	0.322866		0.890463	0.130632	0.439453		130.157	28.2823	0.0231454		147.685	34.0092	0.0258403		162.658	15.3784	0.00449063		58.2363	7.0107	0.007416		151.73	29.1938	0.0182442		275.6	56.5119	0.0205262		49.684	13.1414	0.034554		80.7449	4.25566	0.00141659		152.707	28.7926	0.0175378		94.3457	16.1803	0.0146927		46.1753
D-Glu	1.65122	0.512171	0.208389		0.932986	0.228105	0.738912		140.492	8.63096	0.00190719		109.074	7.55501	0.00243405		75.3561	12.1623	0.0131025		39.1591	8.25874	0.0226258		59.9721	3.018	0.00129857		143.038	11.8914	0.00348422		46.4116	4.95163	0.00589049		48.0785	8.10738	0.0144999		146.515	30.9804	0.0219212		94.5166	7.44834	0.00315683		29.0471
D-His	1.16246	0.205928	0.531151		1.05373	0.0327539	0.608864		147.25	17.4673	0.00705594		164.615	16.9482	0.00532212		95.6687	14.2055	0.0110636		44.8964	4.20243	0.00454713		114.643	5.65202	0.00123221		260.099	13.27	0.00130823		62.425	12.8628	0.0212293		67.9659	9.40802	0.00972131		133.624	17.2433	0.0083465		110.137	26.2768	0.0277824		71.048
D-Ile	0.261372	0.0480845	0.0536182		1.01918	0.0632306	0.8587		9.00665	2.88958	0.0592709		6.2132	0.785976	0.0110536		8.38457	2.45782	0.0505928		3.10879	0.625432	0.0405711		8.17102	1.83756	0.0311043		9.21711	1.2908	0.0117297		2.79752	0.230518	0.00718143		2.28826	0.389054	0.0383904		6.20239	1.73236	0.05122		3.74917	0.378593	0.00934946		7.38742
D-Leu	0.65191	0.131816	0.194234		1.21427	0.0634053	0.119787		82.0465	19.6826	0.0282441		73.6538	9.1749	0.0078788		70.6498	4.10094	0.00170392		36.2907	2.49826	0.00248862		73.9866	9.34075	0.00808667		179.264	27.7287	0.0118816		40.836	4.45156	0.0061836						71.091	2.16427	0.000476384		49.81	12.879	0.0330927		70.2473
D-Lys	1.05869	0.571678	0.903927		1.12858	0.0448534	0.279744		13.3208	1.12349	0.00397309		15.0284	2.55574	0.0161788		6.61157	0.60679	0.00363356		3.85637	0.163716	0.000770813		7.62431	0.515909	0.00252084		26.5225	2.80106	0.00591689		4.93367	0.64708	0.0130856		3.93852	0.38376	0.00669003		7.95699	1.96813	0.0377638		4.52706	1.04229	0.0409975		29.7059
D-Met	4.17094	0.254563	0.000255838		1.07759	0.173914	0.637736		634.675	71.2615	0.00626395		294.854	30.0081	0.00517367		241.17	29.4202	0.00741794		163.965	23.495	0.0102333		234.713	2.6954	6.56363e-05		656.913	33.8395	0.00132807		192.504	5.66783	0.00043751		230.107	40.2202	0.0150618		388.805	57.525	0.0108233		251.036	34.1559	0.00920174		247.172
D-Phe	2.04702	0.0245273	0.0291668		1.19759	0.0355553	0.145967		350.258	42.4602	0.00730886		194.834	31.5623	0.0129991		152.383	16.8862	0.00615995		106.103	12.2076	0.00667712		184.359	25.335	0.00941068		418.855	14.1831	0.000575219		88.4151	0.603579	2.26026e-05		127.831	15.6055	0.00748369		184.507	29.7751	0.0129091		183.844	17.7235	0.0046651		136.708
D-Pro	0.459194	0.0942567	0.0870621		0.969639	0.131282	0.82422		0.78659	0.0519437	0.044924		0.027641	0.00117872	0.000650349		0.800709	0.0301123	0.224919		1.05065	0.108234	0.591247		1.5754	0.0516428	0.00176796		1.48706	0.669753	0.412182		0.702381	0.127898	0.072976		1.12395	0.0981606	0.235469		0.960799	0.0742351	0.53304		0.679471	0.0463585	0.0102978		1.01505
D-Ser	0.523398	0.109794	0.1092		1.05468	0.0554958	0.61371		44.0973	6.47855	0.011101		31.7412	4.04441	0.00853978		26.5844	2.22946	0.00362457		14.3384	1.70639	0.00804551		26.2031	5.22163	0.0207754		63.9193	2.8789	0.00103215		11.4842	2.08421	0.0191715		15.8854	1.07698	0.00250103		28.8653	3.93329	0.00981579		36.21	0.653188	0.000172029		30.2105
D-Thr	0.432573	0.0684091	0.0841734		0.937537	0.0305465	0.555747		30.603	2.40783	0.00326184		31.6586	3.93293	0.00812395		18.6045	2.30107	0.00818332		8.66704	0.490156	0.00187423		24.9141	3.84962	0.0126834		61.3503	11.5218	0.0177346		9.39659	2.39324	0.0382786		12.4387	0.808081	0.00230759		19.283	2.25611	0.00752787		23.1991	6.13171	0.0360945		24.9056
D-Trp	1.0771	0.200131	0.758969		1.00213	0.0641759	0.984213		118.574	33.502	0.0382797		102.495	17.2277	0.0141013		76.0776	21.28	0.0378931		33.432	3.50215	0.00577256		69.7048	12.4356	0.0159859		194.451	26.3108	0.00912189		37.705	8.73524	0.0271681		42.602	12.2332	0.0406129		70.752	1.58893	0.000259357		65.7239	26.3286	0.073706		98.4263
D-Tyr					1.15704	0.0540114	0.209717		86.3138	5.8869	0.00236834		63.6334	7.1569	0.00646415		38.1303	5.03929	0.00902865		42.4553	4.12233	0.00490315		50.472	4.48185	0.0040694		105.546	2.57516	0.000297389		1.07094	0.219045	0.693315		37.0936	5.79475	0.0126325		46.9404	6.14492	0.00882741		45.3667	4.86387	0.0059556		91.3366
D-Val	0.402218	0.0811101	0.0735633		0.944859	0.0280497	0.598791		39.8848	6.29203	0.0128287		35.007	5.59329	0.0132549		27.6479	2.99668	0.00614211		16.2326	3.28442	0.0224457		39.7127	7.19207	0.0168138		77.9223	9.771	0.00796604		1.05345	0.0747586	0.428843		18.7408	4.24382	0.0274061		20.4033	6.75875	0.0556508		21.5273	1.73384	0.00354817		49.5485
Control	1	0.262742	1		1	0.124684	1		1	0.0819264	1		1	0.0353022	1		1	0.163892	1		1	0.0478624	1		1	0.0778893	1		1	0.101206	1		1	0.0331167	1		1	0.0762939	1		1				1				1
[truncated: 17 more columns]

## Sheet: L-Arg
	AA content (nmol/mg Protein)	SD	t-test		AA content (nmol/mg Protein)	SD	t-test		AA content (nmol/mg Protein)	SD	t-test		AA content (nmol/mg Protein)	SD	t-test		AA content (nmol/mg Protein)	SD	t-test		AA content (nmol/mg Protein)	SD	t-test		AA content (nmol/mg Protein)	SD	t-test		AA content (nmol/mg Protein)	SD	t-test		AA content (nmol/mg Protein)	SD	t-test		AA content (nmol/mg Protein)	SD	t-test		AA content (nmol/mg Protein)	SD	t-test		AA content (nmol/mg Protein)	SD	t-test		AA content (nmol/mg Protein)
	Ler-0				Ler-2				Col-0				Bay-0				Cvi				Est-1				Kin-0				Nd-0				Van-0				Got-1				FR-2				Is-0				Nc-1
D-Ala	89.685	13.7081	0.658185		257.656	53.6862	0.122932		1801.85	664.045	0.220797		535.059	92.4289	0.344274		507.546	103.914	0.314342		714.021	159.664	0.748234		754.975	69.5149	0.22529		546.328	90.1606	0.789968		783.154	147.172	0.405637		124.355	20.8287	0.351045		494.152	55.5665	0.0643566		106.94	18.5041	0.255792		347.811
D-Arg	132.789	17.833	0.0382592		343.578	66.4704	0.815761		2006.16	235.729	0.0734204		638.625	107.979	0.799424		401.827	44.4271	0.858843		533.367	122.185	0.11321		607.243	32.3876	0.686445		536.503	176.155	0.943087		809.161	93.4292	0.183846		167.263	3.30571	0.000772276		354.179	92.7671	0.978319		106.357	29.7096	0.446849		346.086
D-Asn	113.702	18.1505	0.133201		375.766	12.0824	0.667245		1847.41	427.628	0.111911		612.174	109.504	0.967382		390.329	33.8614	0.619763		574.329	53.1677	0.0206432		662.029	95.4428	0.80929		595.774	174.517	0.632378		662.977	67.9162	0.933708		142.976	10.5481	0.0387149		455.94	130.981	0.378947		115.325	43.2787	0.446394		230.153
D-Asp	102.55	11.9671	0.195003		235.393	4.55768	0.0702927		1878.4	136.635	0.0394435		616.677	3.74049	0.97715		426.27	48.8822	0.725109		490.82	50.3697	0.0050916		625.649	123.416	0.914697		455.232	45.9585	0.152047		577.177	38.9938	0.237576		128.086	6.86705	0.0453809		348.784	80.3551	0.958194		103.229	13.494	0.223137		258.096
D-Gln	95.6121	17.3905	0.470547		275.899	46.9509	0.162019		1789.35	423.127	0.0930117		714.638	40.9676	0.0630609		381.858	66.0578	0.639324		537.134	178.069	0.220792		463.187	39.9349	0.0952135		476.13	141.909	0.669086		499.181	13.7325	0.0888359		136.064	9.2007	0.0442849		361.879	37.0085	0.750535		102.172	18.3006	0.355379		161.728
D-Glu	77.2679	3.32181	0.569247		364.738	75.019	0.923581		1422.5	162.274	0.00923727		598.063	14.1542	0.565294		306.708	32.4465	0.0448239		489.754	44.5051	0.0032143		669.156	93.8144	0.752715		385.761	14.5797	0.0103154		489.178	16.0325	0.0787219		98.4966	18.9072	0.606592		306.728	74.2178	0.478599		83.4569	16.5032	0.832808		277.143
D-His	80.5663	8.76795	0.809913		306.922	115.044	0.606813		1284.51	106.16	0.0103887		765.564	167.396	0.332652		402.693	17.5086	0.829523		665.396	97.876	0.320856		687.764	75.2584	0.583371		519.089	75.886	0.908497		689.968	126.035	0.856991		121.478	3.86973	0.0271753		346.985	56.7149	0.909906		119.116	22.8228	0.170678		287.78
D-Ile	122.415	25.913	0.154611		277.633	75.259	0.283826		1931.05	343.993	0.0952883		782.022	202.399	0.36534		531.253	169.404	0.418139		743.766	153.144	0.92096		914.766	106.615	0.0503395		506.365	34.2826	0.568096		904.16	242.637	0.303478		238.91	46.4164	0.0563252		368.067	75.2679	0.794152		106.792	10.4378	0.101227		350.729
D-Leu	89.287	8.40887	0.61632		257.257	33.9813	0.0831768		1391.82	262.721	0.00974698		747.098	111.957	0.234112		261.214	32.2037	0.0143214		522.96	66.5	0.0208809		907.276	76.4557	0.0337244		500.82	84.2863	0.718143		808.146	92.7311	0.184696		nd				429.156	43.1774	0.121009		86.645	9.86382	0.985598		596.203
D-Lys	76.3084	11.9582	0.596305		220.721	52.1391	0.0535049		1819.08	77.5819	0.0417255		934.345	87.4487	0.023111		272.231	56.5159	0.0540504		598.844	65.4326	0.0559273		623.223	128.951	0.90118		497.653	27.9993	0.377703		625.7	37.1635	0.531931		108.605	5.20388	0.640758		433.964	54.3953	0.163322		108.578	6.87442	0.0464319		618.591
D-Met	82.3569	7.8182	0.92763		192.334	53.0564	0.0318141		2161.25	193.186	0.129515		727.648	45.5832	0.0557073		371.027	63.9112	0.511656		756.279	91.2001	0.998171		610.645	116.871	0.806795		447.124	22.5361	0.0441405		528.758	27.0354	0.116288		128.589	10.0337	0.0890412		437.394	45.7018	0.112418		103.258	6.71367	0.0940098		454.328
D-Phe	89.4631	5.17959	0.579773		204.615	38.1414	0.0275921		2150.92	104.264	0.117997		869.467	89.7367	0.042658		303.27	3.25471	0.0572978		690.124	59.8062	0.267608		574.438	104.718	0.551705		510.487	51.7005	0.730209		459.603	11.2054	0.0614969		126.069	24.1971	0.372918		370.355	54.8488	0.687347		102.469	10.9542	0.180679		303.047
D-Pro	76.9322	6.18069	0.564646		196.348	26.5289	0.0250202		2175.8	401.006	0.279076		739.347	112.386	0.256553		372.385	46.9771	0.434052		703.062	87.4743	0.493		682.487	68.3718	0.611021		516.95	111.249	0.917202		606.514	194.832	0.703874		118.97	6.44441	0.110367		362.747	48.1115	0.787452		93.804	15.6213	0.598531		231.942
D-Ser	76.1984	5.76715	0.521373		228.176	44.0289	0.0500889		1850.81	216.388	0.0360711		606.367	35.628	0.803285		329.886	52.9816	0.16589		422.854	52.4073	0.00275574		642.759	139.583	0.970324		388.022	12.8667	0.0121883		483.354	57.5199	0.0600389		111.095	4.59081	0.298274		279.249	57.4426	0.21169		92.8308	5.15474	0.420447		419.157
D-Thr	89.8216	8.79175	0.590296		232.012	58.545	0.0817728		2061.12	302.221	0.125727		868.496	29.047	0.00174853		409.239	37.9565	0.991324		603.917	104.669	0.16642		577.454	150.042	0.655526		529.985	43.0888	0.927814		684.886	74.2266	0.850903		135.408	40.6218	0.421405		238.578	59.8056	0.111253		125.44	22.994	0.126504		579.784
D-Trp	156.082	56.7121	0.207378		351.285	60.0437	0.906001		2919.39	596.764	0.554934		803.171	44.4635	0.0108053		586.385	173.113	0.283681		696.32	47.638	0.23686		762.898	204.987	0.492956		602.416	90.1137	0.356532		947.729	190.345	0.163536		188.746	5.23313	0.00157829		301.839	38.9726	0.20402		112.972	5.75399	0.0257075		742.677
D-Tyr	0	0	0.0113307		344.219	51.7606	0.795486		1886.93	103.251	0.0454922		693.015	116.217	0.451016		388.267	51.0401	0.660952		494.918	65.6443	0.0145223		633.564	48.2817	0.954419		483.375	23.8549	0.190554		783.883	181.878	0.479811		156.858	28.2958	0.128435		326.309	35.5157	0.413909		59.1528	14.1668	0.0939158		506.46
D-Val	84.9946	8.19672	0.888606		462.181	33.2208	0.0769236		2093.97	106.275	0.0933886		759.703	162.565	0.3367		393.748	34.791	0.684705		656.214	203.443	0.561143		821.802	87.8665	0.108411		458.761	40.8815	0.138581		795.337	19.4469	0.146618		148.169	9.82398	0.0259985		237.461	52.4899	0.0856454		87.2022	1.46359	0.913224		731.615
Control	83.3867	12.6607	1		358.2	49.1154	1		2610.55	262.796	1		615.858	35.6985	1		409.679	38.0134	1		756.104	36.7097	1		638.057	90.4384	1		526.381	29.9069	1		669.511	79.0638	1		106.59	0.884488	1		352.161	10.1943	1		86.4693	8.3439	1		434.062
	Change factor average	SD	t-test		Change factor average	SD	t-test		Change factor average	SD	t-test		Change factor average	SD	t-test		Change factor average	SD	t-test		Change factor average	SD	t-test		Change factor average	SD	t-test		Change factor average	SD	t-test		Change factor average	SD	t-test		Change factor average	SD	t-test		Change factor average	SD	t-test		Change factor average	SD	t-test		Change factor average
	Ler-0				Ler-2				Col-0				Bay-0				Cvi				Est-1				Kin-0				Nd-0				Van-0				Got-1				FR-2				Is-0				Nc-1
D-Ala	1.07553	0.164392	0.658185		0.719307	0.149878	0.122932		0.690217	0.254369	0.220797		0.868803	0.150081	0.344274		1.23889	0.253647	0.314342		0.944342	0.211167	0.748234		1.18324	0.108948	0.22529		1.03789	0.171284	0.789968		1.16974	0.219821	0.405637		1.16666	0.195409	0.351045		1.4032	0.157787	0.0643566		1.23674	0.213996	0.255792		0.801292
D-Arg	1.59245	0.213859	0.0382592		0.959179	0.185568	0.815761		0.768482	0.0902986	0.0734204		1.03697	0.175331	0.799424		0.980835	0.108444	0.858843		0.705414	0.161598	0.11321		0.951707	0.0507598	0.686445		1.01923	0.334653	0.943087		1.20859	0.139549	0.183846		1.56921	0.0310132	0.000772276		1.00573	0.263422	0.978319		1.23	0.343586	0.446849		0.797318
D-Asn	1.36355	0.217666	0.133201		1.04904	0.0337309	0.667245		0.707668	0.163807	0.111911		0.994018	0.177807	0.967382		0.952768	0.0826536	0.619763		0.759589	0.0703179	0.0206432		1.03757	0.149584	0.80929		1.13183	0.331541	0.632378		0.99024	0.101441	0.933708		1.34136	0.098959	0.0387149		1.29469	0.371934	0.378947		1.33372	0.500509	0.446394		0.53023
D-Asp	1.22981	0.143513	0.195003		0.657157	0.0127239	0.0702927		0.719541	0.0523396	0.0394435		1.00133	0.00607362	0.97715		1.0405	0.119318	0.725109		0.649142	0.0666174	0.0050916		0.980554	0.193424	0.914697		0.864833	0.0873103	0.152047		0.862088	0.0582423	0.237576		1.20166	0.0644247	0.0453809		0.99041	0.228177	0.958194		1.19382	0.156056	0.223137		0.594606
D-Gln	1.14661	0.208552	0.470547		0.770237	0.131075	0.162019		0.685427	0.162083	0.0930117		1.16039	0.0665212	0.0630609		0.932092	0.161243	0.639324		0.710396	0.235509	0.220792		0.725934	0.0625883	0.0952135		0.904535	0.269594	0.669086		0.745591	0.0205113	0.0888359		1.27651	0.0863183	0.0442849		1.0276	0.10509	0.750535		1.1816	0.211643	0.355379		0.372593
D-Glu	0.926622	0.0398362	0.569247		1.01825	0.209434	0.923581		0.544904	0.0621609	0.00923727		0.971105	0.0229828	0.565294		0.748654	0.0791998	0.0448239		0.647734	0.0588611	0.0032143		1.04874	0.147031	0.752715		0.732855	0.027698	0.0103154		0.73065	0.0239466	0.0787219		0.924066	0.177382	0.606592		0.870988	0.21075	0.478599		0.965163	0.190856	0.832808		0.638488
D-His	0.966177	0.105148	0.809913		0.856847	0.321174	0.606813		0.492046	0.0406656	0.0103887		1.24308	0.271809	0.332652		0.982948	0.0427374	0.829523		0.880032	0.129448	0.320856		1.0779	0.117949	0.583371		0.986147	0.144165	0.908497		1.03055	0.188249	0.856991		1.13967	0.0363047	0.0271753		0.985302	0.161048	0.909906		1.37756	0.263941	0.170678		0.662992
D-Ile	1.46804	0.310757	0.154611		0.775079	0.210104	0.283826		0.739707	0.13177	0.0952883		1.26981	0.328645	0.36534		1.29675	0.413505	0.418139		0.983682	0.202544	0.92096		1.43368	0.167094	0.0503395		0.961974	0.0651288	0.568096		1.35048	0.36241	0.303478		2.24138	0.435466	0.0563252		1.04517	0.213731	0.794152		1.23502	0.120711	0.101227		0.808015
D-Leu	1.07076	0.100842	0.61632		0.718194	0.094867	0.0831768		0.533153	0.100638	0.00974698		1.2131	0.18179	0.234112		0.637607	0.0786072	0.0143214		0.69165	0.0879508	0.0208809		1.42194	0.119826	0.0337244		0.951439	0.160124	0.718143		1.20707	0.138506	0.184696						1.21864	0.122607	0.121009		1.00203	0.114073	0.985598		1.37354
D-Lys	0.915115	0.143406	0.596305		0.616196	0.145559	0.0535049		0.696819	0.0297186	0.0417255		1.51714	0.141995	0.023111		0.664498	0.137952	0.0540504		0.792012	0.0865391	0.0559273		0.976752	0.202099	0.90118		0.945423	0.0531921	0.377703		0.934563	0.0555085	0.531931		1.0189	0.0488213	0.640758		1.23229	0.154461	0.163322		1.25569	0.0795013	0.0464319		1.42512
D-Met	0.98765	0.0937584	0.92763		0.536946	0.14812	0.0318141		0.827889	0.0740021	0.129515		1.18152	0.0740157	0.0557073		0.905654	0.156003	0.511656		1.00023	0.120618	0.998171		0.957038	0.183167	0.806795		0.84943	0.0428133	0.0441405		0.789768	0.0403809	0.116288		1.20639	0.0941333	0.0890412		1.24203	0.129775	0.112418		1.19416	0.0776423	0.0940098		1.04669
D-Phe	1.07287	0.0621153	0.579773		0.571231	0.106481	0.0275921		0.823934	0.0399393	0.117997		1.4118	0.14571	0.042658		0.740262	0.00794455	0.0572978		0.912737	0.0790978	0.267608		0.900294	0.16412	0.551705		0.969804	0.0982186	0.730209		0.686476	0.0167367	0.0614969		1.18274	0.22701	0.372918		1.05166	0.155749	0.687347		1.18504	0.126683	0.180679		0.698164
D-Pro	0.922595	0.0741208	0.564646		0.548151	0.0740619	0.0250202		0.833463	0.15361	0.279076		1.20051	0.182487	0.256553		0.908968	0.114668	0.434052		0.929848	0.115691	0.493		1.06963	0.107156	0.611021		0.982082	0.211347	0.917202		0.905907	0.291006	0.703874		1.11615	0.0604596	0.110367		1.03006	0.136618	0.787452		1.08482	0.180657	0.598531		0.534352
D-Ser	0.913796	0.0691615	0.521373		0.637008	0.122917	0.0500889		0.708971	0.0828897	0.0360711		0.984588	0.0578509	0.803285		0.805232	0.129325	0.16589		0.559254	0.0693122	0.00275574		1.00737	0.218763	0.970324		0.73715	0.0244437	0.0121883		0.72195	0.0859133	0.0600389		1.04226	0.0430696	0.298274		0.792958	0.163115	0.21169		1.07357	0.0596135	0.420447		0.96566
D-Thr	1.07717	0.105434	0.590296		0.647718	0.163442	0.0817728		0.789532	0.115769	0.125727		1.41022	0.0471651	0.00174853		0.998927	0.0926494	0.991324		0.798721	0.138431	0.16642		0.90502	0.235154	0.655526		1.00685	0.0818585	0.927814		1.02297	0.110867	0.850903		1.27036	0.381102	0.421405		0.677469	0.169825	0.111253		1.45068	0.265921	0.126504		1.33572
D-Trp	1.87178	0.68011	0.207378		0.980698	0.167626	0.906001		1.1183	0.228597	0.554934		1.30415	0.0721976	0.0108053		1.43133	0.422558	0.283681		0.92093	0.0630046	0.23686		1.19566	0.321268	0.492956		1.14445	0.171195	0.356532		1.41555	0.284305	0.163536		1.77076	0.0490957	0.00157829		0.857104	0.110667	0.20402		1.3065	0.0665437	0.0257075		1.71099
D-Tyr					0.960971	0.144502	0.795486		0.722807	0.0395514	0.0454922		1.12528	0.188707	0.451016		0.947735	0.124586	0.660952		0.654564	0.0868191	0.0145223		0.992959	0.0756699	0.954419		0.918297	0.0453186	0.190554		1.17083	0.271658	0.479811		1.4716	0.265463	0.128435		0.926592	0.100851	0.413909		0.684091	0.163836	0.0939158		1.16679
D-Val	1.01928	0.0982977	0.888606		1.29029	0.092744	0.0769236		0.802118	0.0407098	0.0933886		1.23357	0.263965	0.3367		0.961115	0.0849226	0.684705		0.867888	0.269068	0.561143		1.28798	0.13771	0.108411		0.871538	0.0776651	0.138581		1.18794	0.0290465	0.146618		1.39008	0.0921657	0.0259985		0.674297	0.149051	0.0856454		1.00848	0.0169261	0.913224		1.68551
Control	1	0.151831	1		1	0.137117	1		1	0.100667	1		1	0.0579655	1		1	0.0927883	1		1	0.0485512	1		1	0.14174	1		1	0.0568161	1		1	0.118092	1		1	0.00829801	1		1	0.0289478	1		1	0.0964955	1		1
[truncated: 17 more columns]

## Sheet: D-Arg
	AA content (nmol/mg Protein)	SD	t-test		AA content (nmol/mg Protein)	SD	t-test		AA content (nmol/mg Protein)	SD	t-test		AA content (nmol/mg Protein)	SD	t-test		AA content (nmol/mg Protein)	SD	t-test		AA content (nmol/mg Protein)	SD	t-test		AA content (nmol/mg Protein)	SD	t-test		AA content (nmol/mg Protein)	SD	t-test		AA content (nmol/mg Protein)	SD	t-test		AA content (nmol/mg Protein)	SD	t-test		AA content (nmol/mg Protein)	SD	t-test		AA content (nmol/mg Protein)	SD	t-test		AA content (nmol/mg Protein)
	Ler-0				Ler-2				Col-0				Bay-0				Cvi				Est-1				Kin-0				Nd-0				Van-0				Got-1				FR-2				Is-0				Nc-1
D-Ala
D-Arg	265.065	27.2569	0.00524555		1472.49	163.473	0.00610613		nd				2535.03	243.752	0.00459093		1663.07	226.819	0.00917279		731.426	37.5595	0.00131586		725.802	52.2735	0.00258352		>LOQ				820.956	90.344	0.00600075		427.407	46.4652	0.00585751		810.765	177.727	0.0231936		373.22	51.8221	0.00950269		804.59
D-Asn
D-Asp
D-Gln
D-Glu
D-His
D-Ile
D-Leu
D-Lys
D-Met
D-Phe
D-Pro
D-Ser
D-Thr
D-Trp
D-Tyr
D-Val
Control
[truncated: 17 more columns]

## Sheet: L-Asn
	AA content (nmol/mg Protein)	SD	t-test		AA content (nmol/mg Protein)	SD	t-test		AA content (nmol/mg Protein)	SD	t-test		AA content (nmol/mg Protein)	SD	t-test		AA content (nmol/mg Protein)	SD	t-test		AA content (nmol/mg Protein)	SD	t-test		AA content (nmol/mg Protein)	SD	t-test		AA content (nmol/mg Protein)	SD	t-test		AA content (nmol/mg Protein)	SD	t-test		AA content (nmol/mg Protein)	SD	t-test		AA content (nmol/mg Protein)	SD	t-test		AA content (nmol/mg Protein)	SD	t-test		AA content (nmol/mg Protein)
	Ler-0				Ler-2				Col-0				Bay-0				Cvi				Est-1				Kin-0				Nd-0				Van-0				Got-1				FR-2				Is-0				Nc-1
D-Ala	201.301	32.1152	0.631062		599.236	101.383	0.0932293		1580.98	388.591	0.179026		762.919	64.7495	0.0622818		745.798	199.084	0.515053		777.477	168.774	0.305701		445.492	11.145	0.452565		649.782	126.966	0.512783		362.713	62.1153	0.153866		549.495	122.234	0.109263		579.338	26.8193	0.0033759		246.329	23.8716	0.0681771		712.368
D-Arg	258.994	34.8394	0.0932083		678.671	126.353	0.312747		1785.26	65.8937	0.158601		724.193	56.8293	0.078691		562.576	45.5604	0.351174		551.775	85.4177	0.407064		408.266	41.7485	0.797896		679.398	165.093	0.475948		362.126	38.0118	0.053525		440.242	30.9033	0.0125646		422.194	77.2152	0.70373		247.914	68.9545	0.337348		672.272
D-Asn	249.529	16.8295	0.0180236		706.108	55.033	0.14004		1771.07	238.376	0.201684		698.963	72.685	0.178655		693.472	63.025	0.440089		598.468	75.7915	0.791103		380.119	42.7676	0.900337		634.612	209.446	0.734954		284.358	34.4643	0.645098		451.878	22.737	0.00311585		672.368	232.82	0.235269		222.635	37.2052	0.306978		527.143
D-Asp	209.48	17.3061	0.225034		696.86	75.5816	0.193478		1762.49	271.576	0.221935		688.689	7.11853	0.00257744		705.789	75.6813	0.394063		605.312	28.9382	0.694057		396.886	33.363	0.916181		560.805	31.0639	0.770832		225.397	12.5797	0.138621		429.104	33.2603	0.0212234		467.879	88.1875	0.377829		217.633	15.2786	0.0959453		478.655
D-Gln	240.652	53.379	0.29833		619.257	77.1449	0.0612827		1854.92	355.352	0.423245		690.562	96.946	0.299521		662.294	107.528	0.767246		534.755	76.4908	0.27729		287.489	21.0404	0.230803		626.123	130.634	0.656732		210.776	32.7108	0.128111		404.77	27.3338	0.0227263		436.628	48.9447	0.399069		204.1	44.7933	0.642387		419.223
D-Glu	227.603	15.9698	0.0520848		645.877	219.688	0.431719		1764.97	281.925	0.234047		628.005	37.0362	0.342852		656.586	33.0767	0.716194		579.863	20.2757	0.128592		381.184	59.508	0.917766		543.273	72.807	0.650058		212.582	13.9415	0.0806574		351.994	37.9646	0.299895		425.743	72.0611	0.646108		184.891	15.8167	0.875122		547.633
D-His	217.666	37.4147	0.38339		864.925	77.4902	0.360582		1509.78	127.041	0.0405912		732.045	115.086	0.234577		665.02	38.899	0.634189		587.892	97.7158	0.735807		387.521	67.7959	0.982257		571.068	79.1737	0.948715		284.326	54.881	0.745143		403.867	27.179	0.0230293		432.064	65.594	0.547992		232.182	43.024	0.274635		676.9
D-Ile	281.172	30.3934	0.0387914		911.673	240.485	0.574491		2003.25	397.72	0.729174		800.048	183.418	0.2553		854.673	185.375	0.226178		594.842	48.2384	0.620404		577.703	90.7986	0.100067		558.503	37.9908	0.747569		445.408	107.579	0.138875		582.276	146.234	0.119788		487.734	51.4261	0.114901		248.087	7.97214	0.00240839		735.962
D-Leu	186.064	2.94955	0.788433		856.229	111.63	0.547695		1992.78	370.937	0.692099		757.575	53.659	0.044144		480.803	14.9333	0.10683		658.24	99.7191	0.599814		521.567	73.5031	0.174721		703.559	131.656	0.306037		306.614	44.8281	0.37732		nd				529.74	20.8547	0.00994503		201.147	28.0594	0.548887		1298.58
D-Lys	200.287	15.3479	0.414375		837.217	69.7587	0.542025		1836.67	136.083	0.211184		963.746	126.138	0.0526175		423.089	34.6894	0.0464792		592.626	129.4	0.832086		332.879	67.2487	0.506274		608.707	27.2113	0.531174		255.662	10.8264	0.575355		378.469	34.7176	0.102765		505.43	11.366	0.0262825		197.654	15.9572	0.444177		1190.81
D-Met	212.038	15.0338	0.146903		971.52	268.913	0.458594		1878.54	160.249	0.282442		706.343	56.8101	0.103674		529.089	83.1137	0.270511		696.845	51.067	0.149374		316.882	48.0263	0.370339		516.652	24.281	0.292813		216.296	6.99185	0.103887		382.104	15.2905	0.019308		531.382	70.5298	0.0988124		191.087	4.45599	0.385399		849.927
D-Phe	208.893	14.1511	0.175755		913.205	165.219	0.430108		1697.71	85.1232	0.101691		690.897	18.377	0.00545681		531.654	28.6651	0.203193		722.199	40.0914	0.0608592		313.705	54.3029	0.361092		568.145	29.1021	0.879293		197.506	11.0536	0.0501552		354.195	16.2334	0.0904987		422.921	95.0373	0.74579		183.352	5.96437	0.528643		669.255
D-Pro	223.672	9.92783	0.0237859		680.136	118.559	0.293562		2260.13	197.253	0.560704		698.351	101.606	0.288173		592.762	81.4132	0.646543		678.86	108.866	0.492205		368.389	42.6859	0.777491		743.542	167.989	0.291907		229.024	55.1199	0.42873		375.616	19.6892	0.0345752		469.97	40.6984	0.118982		194.983	1.35735	0.0962505		666.85
D-Ser	213.035	16.7908	0.163788		820.286	108.765	0.807217		1457.64	229.629	0.0426916		652.973	19.5572	0.0323962		653.129	59.9709	0.781113		536.84	62.7205	0.22072		345.417	79.5938	0.623522		533.091	61.2115	0.516866		192.869	16.8059	0.0373618		407.612	18.6652	0.00794901		405.685	76.4591	0.895448		257.868	22.7192	0.043788		924.414
D-Thr	218.526	13.4039	0.0677682		836.944	55.9753	0.480621		1818.56	200.077	0.224481		773.76	52.6033	0.0346426		599.342	43.3451	0.63718		478.118	122.972	0.256766		385.869	95.6207	0.971234		665.08	50.9864	0.183542		259.289	38.2967	0.789146		400.724	59.7819	0.16881		332.147	79.4799	0.37013		235.358	12.1819	0.0212728		1335.19
D-Trp	320.275	80.7123	0.144862		1147.23	400.753	0.342757		2718.79	885.206	0.445676		779.129	68.1037	0.0578778		918.722	219.341	0.19831		650.418	24.4586	0.17015		437.672	146.076	0.711849		580.718	91.1976	0.95332		407.382	78.2944	0.117384		567.609	33.9821	0.00220206		339.434	10.8901	0.103074		206.287	18.9391	0.283045		1878.18
D-Tyr	0	0	0.00140956		685.548	22.8094	0.0452023		1550.42	75.5688	0.0570744		628.707	32.4721	0.28494		599.84	67.8057	0.680939		580.092	86.89	0.630402		331.238	23.3807	0.441524		526.914	31.2201	0.376673		318.414	70.4987	0.431948		380.861	51.6064	0.20188		328.172	48.4285	0.176264		128.451	13.3901	0.0181898		1097.93
D-Val	196.293	11.3834	0.496853		891.573	50.6165	0.118402		1707.58	144.554	0.103997		692.477	61.7525	0.151755		640.803	79.3992	0.919392		548.933	82.7419	0.377883		419.238	16.7131	0.673221		515.519	6.84188	0.285832		342.103	25.6645	0.0505478		387.024	62.4226	0.236204		336.475	49.4084	0.226627		185.061	9.13952	0.811347		1331.05
Control	188.28	10.0074	1		797.986	42.75	1		2125.57	225.781	1		595.615	12.9308	1		632.307	78.3088	1		614.676	5.07366	1		389.355	85.7075	1		575.878	59.279	1		268.854	27.2096	1		314.274	19.2708	1		397.268	30.5865	1		186.919	4.0916	1		1141.38
	Change factor average	SD	t-test		Change factor average	SD	t-test		Change factor average	SD	t-test		Change factor average	SD	t-test		Change factor average	SD	t-test		Change factor average	SD	t-test		Change factor average	SD	t-test		Change factor average	SD	t-test		Change factor average	SD	t-test		Change factor average	SD	t-test		Change factor average	SD	t-test		Change factor average	SD	t-test		Change factor average
	Ler-0				Ler-2				Col-0				Bay-0				Cvi				Est-1				Kin-0				Nd-0				Van-0				Got-1				FR-2				Is-0				Nc-1
D-Ala	1.06916	0.170571	0.631062		0.750935	0.127048	0.0932293		0.74379	0.182817	0.179026		1.28089	0.10871	0.0622818		1.17949	0.314854	0.515053		1.26486	0.274574	0.305701		1.14418	0.0286242	0.452565		1.12833	0.220474	0.512783		1.34911	0.231037	0.153866		1.74846	0.388943	0.109263		1.4583	0.0675092	0.0033759		1.31784	0.127711	0.0681771		0.624128
D-Arg	1.37558	0.18504	0.0932083		0.850479	0.15834	0.312747		0.839898	0.0310005	0.158601		1.21587	0.0954128	0.078691		0.889719	0.0720542	0.351174		0.897669	0.138964	0.407064		1.04857	0.107225	0.797896		1.17976	0.286681	0.475948		1.34692	0.141384	0.053525		1.40082	0.0983325	0.0125646		1.06274	0.194365	0.70373		1.32632	0.368901	0.337348		0.588999
D-Asn	1.32531	0.0893853	0.0180236		0.884862	0.0689649	0.14004		0.833218	0.112147	0.201684		1.17352	0.122034	0.178655		1.09673	0.0996746	0.440089		0.973632	0.123303	0.791103		0.976278	0.109842	0.900337		1.10199	0.363698	0.734954		1.05767	0.12819	0.645098		1.43785	0.0723476	0.00311585		1.69248	0.586052	0.235269		1.19108	0.199045	0.306978		0.461847
D-Asp	1.1126	0.0919168	0.225034		0.873273	0.0947154	0.193478		0.829185	0.127766	0.221935		1.15627	0.0119516	0.00257744		1.11621	0.119691	0.394063		0.984766	0.0470788	0.694057		1.01934	0.0856877	0.916181		0.973824	0.0539418	0.770832		0.838362	0.0467901	0.138621		1.36538	0.105832	0.0212234		1.17774	0.221985	0.377829		1.16432	0.0817392	0.0959453		0.419365
D-Gln	1.27816	0.283509	0.29833		0.776024	0.0966745	0.0612827		0.872669	0.167179	0.423245		1.15941	0.162766	0.299521		1.04742	0.170056	0.767246		0.86998	0.124441	0.27729		0.738372	0.054039	0.230803		1.08725	0.226844	0.656732		0.783978	0.121667	0.128111		1.28795	0.0869746	0.0227263		1.09908	0.123203	0.399069		1.09192	0.239641	0.642387		0.367295
D-Glu	1.20886	0.0848197	0.0520848		0.809383	0.275304	0.431719		0.83035	0.132635	0.234047		1.05438	0.0621815	0.342852		1.0384	0.0523112	0.716194		0.943365	0.0329861	0.128592		0.979014	0.152837	0.917766		0.943381	0.126428	0.650058		0.790698	0.0518552	0.0806574		1.12002	0.120801	0.299895		1.07168	0.181392	0.646108		0.989152	0.0846182	0.875122		0.479798
D-His	1.15608	0.198719	0.38339		1.08388	0.0971071	0.360582		0.710293	0.0597681	0.0405912		1.22906	0.193222	0.234577		1.05174	0.0615191	0.634189		0.956426	0.158971	0.735807		0.995289	0.174123	0.982257		0.991647	0.137483	0.948715		1.05755	0.204129	0.745143		1.28508	0.0864819	0.0230293		1.08759	0.165113	0.547992		1.24215	0.230175	0.274635		0.593053
D-Ile	1.49337	0.161426	0.0387914		1.14247	0.301364	0.574491		0.942451	0.187112	0.729174		1.34323	0.307947	0.2553		1.35167	0.293172	0.226178		0.967733	0.0784778	0.620404		1.48374	0.233202	0.100067		0.969828	0.0659702	0.747569		1.65669	0.400137	0.138875		1.85277	0.465306	0.119788		1.22772	0.129449	0.114901		1.32725	0.0426503	0.00240839		0.6448
D-Leu	0.988228	0.0156658	0.788433		1.07299	0.139889	0.547695		0.937525	0.174511	0.692099		1.27192	0.0900901	0.044144		0.760395	0.0236172	0.10683		1.07087	0.16223	0.599814		1.33956	0.188782	0.174721		1.22171	0.228617	0.306037		1.14045	0.166738	0.37732						1.33346	0.0524953	0.00994503		1.07612	0.150116	0.548887		1.13773
D-Lys	1.06377	0.0815163	0.414375		1.04916	0.0874184	0.542025		0.864081	0.0640218	0.211184		1.61807	0.211779	0.0526175		0.669119	0.0548616	0.0464792		0.964128	0.210518	0.832086		0.854949	0.172718	0.506274		1.05701	0.0472518	0.531174		0.950931	0.0402687	0.575355		1.20426	0.110469	0.102765		1.27226	0.0286103	0.0262825		1.05743	0.0853698	0.444177		1.04331
D-Met	1.12619	0.0798484	0.146903		1.21746	0.33699	0.458594		0.883781	0.075391	0.282442		1.18591	0.0953807	0.103674		0.83676	0.131445	0.270511		1.13368	0.0830796	0.149374		0.813862	0.123348	0.370339		0.897154	0.0421633	0.292813		0.804509	0.0260061	0.103887		1.21583	0.0486534	0.019308		1.33759	0.177537	0.0988124		1.0223	0.0238392	0.385399		0.744648
D-Phe	1.10948	0.0751599	0.175755		1.14439	0.207045	0.430108		0.798707	0.0400472	0.101691		1.15997	0.0308538	0.00545681		0.840816	0.0453341	0.203193		1.17493	0.0652237	0.0608592		0.805703	0.139469	0.361092		0.986571	0.0505352	0.879293		0.734623	0.0411139	0.0501552		1.12703	0.0516536	0.0904987		1.06457	0.239227	0.74579		0.98092	0.0319089	0.528643		0.586356
D-Pro	1.18798	0.0527291	0.0237859		0.852315	0.148573	0.293562		1.0633	0.0928001	0.560704		1.17249	0.17059	0.288173		0.937459	0.128756	0.646543		1.10442	0.177111	0.492205		0.946151	0.109632	0.777491		1.29114	0.291709	0.291907		0.851853	0.205018	0.42873		1.19519	0.0626497	0.0345752		1.183	0.102446	0.118982		1.04314	0.00726171	0.0962505		0.584248
D-Ser	1.13148	0.0891798	0.163788		1.02794	0.1363	0.807217		0.685763	0.108032	0.0426916		1.0963	0.0328353	0.0323962		1.03293	0.0948445	0.781113		0.873371	0.102038	0.22072		0.887152	0.204425	0.623522		0.9257	0.106292	0.516866		0.717373	0.0625092	0.0373618		1.297	0.0593916	0.00794901		1.02119	0.192462	0.895448		1.37957	0.121546	0.043788		0.809908
D-Thr	1.16065	0.0711912	0.0677682		1.04882	0.0701456	0.480621		0.855564	0.0941284	0.224481		1.29909	0.0883176	0.0346426		0.947866	0.0685507	0.63718		0.777837	0.200059	0.256766		0.991046	0.245587	0.971234		1.1549	0.0885367	0.183542		0.964421	0.142444	0.789146		1.27508	0.190223	0.16881		0.836078	0.200066	0.37013		1.25915	0.0651724	0.0212728		1.1698
D-Trp	1.70106	0.428682	0.144862		1.43765	0.502205	0.342757		1.27908	0.416455	0.445676		1.30811	0.114342	0.0578778		1.45297	0.34689	0.19831		1.05815	0.039791	0.17015		1.12409	0.375175	0.711849		1.0084	0.158363	0.95332		1.51525	0.291215	0.117384		1.8061	0.108129	0.00220206		0.854419	0.0274124	0.103074		1.10362	0.101323	0.283045		1.64553
D-Tyr					0.859098	0.0285837	0.0452023		0.729412	0.0355522	0.0570744		1.05556	0.0545187	0.28494		0.948653	0.107235	0.680939		0.943736	0.141359	0.630402		0.850734	0.0600499	0.441524		0.914975	0.0542129	0.376673		1.18434	0.262219	0.431948		1.21188	0.164208	0.20188		0.826072	0.121904	0.176264		0.687204	0.0716362	0.0181898		0.961936
D-Val	1.04256	0.06046	0.496853		1.11728	0.0634302	0.118402		0.803353	0.0680069	0.103997		1.16263	0.103679	0.151755		1.01344	0.125571	0.919392		0.893045	0.134611	0.377883		1.07675	0.042925	0.673221		0.895188	0.0118808	0.285832		1.27245	0.0954588	0.0505478		1.23149	0.198625	0.236204		0.846971	0.12437	0.226627		0.990063	0.0488957	0.811347		1.16618
Control	1	0.0531515	1		1	0.0535723	1		1	0.106221	1		1	0.0217101	1		1	0.123846	1		1	0.00825421	1		1	0.220127	1		1	0.102937	1		1	0.101206	1		1	0.0613187	1		1	0.076992	1		1	0.0218897	1		1
[truncated: 17 more columns]

## Sheet: D-Asn
	AA content (nmol/mg Protein)	SD	t-test		AA content (nmol/mg Protein)	SD	t-test		AA content (nmol/mg Protein)	SD	t-test		AA content (nmol/mg Protein)	SD	t-test		AA content (nmol/mg Protein)	SD	t-test		AA content (nmol/mg Protein)	SD	t-test		AA content (nmol/mg Protein)	SD	t-test		AA content (nmol/mg Protein)	SD	t-test		AA content (nmol/mg Protein)	SD	t-test		AA content (nmol/mg Protein)	SD	t-test		AA content (nmol/mg Protein)	SD	t-test		AA content (nmol/mg Protein)	SD	t-test		AA content (nmol/mg Protein)
	Ler-0				Ler-2				Col-0				Bay-0				Cvi				Est-1				Kin-0				Nd-0				Van-0				Got-1				FR-2				Is-0				Nc-1
D-Ala
D-Arg
D-Asn	121.013	20.1362	0.0135628		264.681	41.8442	0.0122672		1217.61	456.074	0.0635372		797.327	51.781	0.00210216		1297.04	149.349	0.00656409		390.496	25.9978	0.00220887		404.698	29.7916	0.00269858		1067.98	486.243	0.0898894		181.032	30.6967	0.0140734		229.568	9.26522	0.000813445		522.788	207.951	0.0708113		236.171	117.634	0.104889		265.823
D-Asp
D-Gln
D-Glu
D-His
D-Ile
D-Leu
D-Lys
D-Met
D-Phe
D-Pro
D-Ser
D-Thr
D-Trp
D-Tyr
D-Val
Control
[truncated: 17 more columns]

## Sheet: L-Asp
	AA content (nmol/mg Protein)	SD	t-test		AA content (nmol/mg Protein)	SD	t-test		AA content (nmol/mg Protein)	SD	t-test		AA content (nmol/mg Protein)	SD	t-test		AA content (nmol/mg Protein)	SD	t-test		AA content (nmol/mg Protein)	SD	t-test		AA content (nmol/mg Protein)	SD	t-test		AA content (nmol/mg Protein)	SD	t-test		AA content (nmol/mg Protein)	SD	t-test		AA content (nmol/mg Protein)	SD	t-test		AA content (nmol/mg Protein)	SD	t-test		AA content (nmol/mg Protein)	SD	t-test		AA content (nmol/mg Protein)
	Ler-0				Ler-2				Col-0				Bay-0				Cvi				Est-1				Kin-0				Nd-0				Van-0				Got-1				FR-2				Is-0				Nc-1
D-Ala	67.9616	15.7286	0.381813		320.247	89.0365	0.725249		467.149	61.9614	0.72188		159.723	18.8419	0.0780222		92.0113	14.9919	0.581827		137.547	26.4138	0.45791		90.6299	11.6875	0.743384		189.006	39.7663	0.932569		180.06	25.1433	0.653735		242.081	44.7809	0.0549718		303.622	23.4403	0.0123226		96.364	6.06114	0.320733		163.425
D-Arg	82.7022	7.46196	0.0169886		349.373	36.2622	0.154103		528.808	34.5626	0.870276		144.033	11.2104	0.0652675		111.452	17.6904	0.473079		107.131	22.0783	0.484664		76.0607	3.50561	0.593698		230.221	55.3187	0.378431		218.026	18.9087	0.157853		229.739	21.6909	0.00915025		248.351	65.1567	0.397115		121.96	5.07578	0.00280106		198.841
D-Asn	75.2071	14.017	0.175773		341.666	22.0847	0.088329		597.099	73.062	0.494479		163.498	20.7206	0.0801222		103.629	9.03224	0.706777		100.945	8.68749	0.0668822		70.6991	1.3371	0.415915		216.371	86.7121	0.673385		174.645	16.5434	0.347474		215.049	27.1073	0.027047		312.247	111.424	0.286902		109.335	28.7814	0.451267		115.936
D-Asp	67.7669	6.02528	0.0962134		323.532	23.7871	0.257104		527.083	76.7651	0.890049		150.146	3.29949	0.00113704		94.1267	7.76829	0.568464		97.1468	6.53127	0.0181729		80.4535	6.48273	0.787369		203.698	22.4975	0.421648		157.561	0.865152	0.0487027		200.772	28.6	0.0449861		233.109	55.5373	0.479189		120.61	5.47552	0.00434409		90.1975
D-Gln	79.076	17.1101	0.183404		302.891	41.9922	0.815576		660.085	300.949	0.570978		143.717	17.2557	0.143164		115.075	23.6691	0.467686		106.99	19.5634	0.434159		76.0136	3.73368	0.592155		210.632	41.8393	0.504196		180.75	18.8097	0.594924		169.79	12.6897	0.0131382		204.105	23.1511	0.800467		111.935	8.80498	0.0565828		82.1905
D-Glu	63.0962	8.04374	0.334863		300.148	133.629	0.95804		380.475	126.109	0.387886		99.9535	2.15254	0.00186409		109.143	10.6267	0.416474		105.22	11.5222	0.193796		73.4323	3.96854	0.499688		149.879	6.01439	0.0642802		100.971	5.28535	0.0019085		113.999	16.6643	0.707218		161.737	28.9173	0.201534		85.4624	7.63824	0.475837		97.3421
D-His	65.1952	14.6239	0.454135		425.7	61.2333	0.0821432		439.898	85.1801	0.585664		134.429	15.9961	0.230001		117.594	17.6591	0.298481		107.728	16.9671	0.400996		81.1975	10.5118	0.831035		196.72	10.313	0.473286		151.884	41.2974	0.323288		147.18	29.0596	0.310799		209.497	34.216	0.715561		113.781	17.4261	0.193626		134.435
D-Ile	83.2806	13.3873	0.0843559		429.744	136.732	0.295851		743.83	193.915	0.246263		180.273	16.9954	0.0315329		196.161	57.2927	0.136412		120.065	17.3726	0.977244		124.649	24.9213	0.15493		259.993	10.0664	0.00739942		247.102	25.5163	0.0701583		154.634	10.6459	0.0268105		255.259	60.2308	0.316976		128.242	10.6549	0.0258205		201.266
D-Leu	58.6608	2.32119	0.494472		348.813	95.4719	0.507656		540.115	86.016	0.812049		154.664	6.78789	0.0112968		97.8725	9.12963	0.854858		127.687	11.4913	0.47657		113.386	11.3831	0.168211		250.394	46.2805	0.180462		162.575	20.1147	0.18858		nd				229.239	16.4469	0.107408		92.4601	0.402347	0.547175		289.988
D-Lys	69.9635	11.2478	0.203441		374.972	73.8937	0.260143		508.487	67.922	0.989497		197.881	18.4315	0.0232852		95.136	12.8898	0.711666		107.246	16.3846	0.372775		76.2636	6.34322	0.606919		210.151	17.292	0.218319		139.648	10.1003	0.00834146		143.742	18.5919	0.201708		229.952	27.2827	0.246461		102.314	9.11656	0.198088		258.964
D-Met	63.0158	3.56307	0.175985		349.873	50.4258	0.257105		524.191	43.5456	0.902896		127.808	13.9362	0.328027		73.8125	7.52335	0.0480014		123.818	13.7962	0.769858		71.0361	7.11917	0.430902		162.39	26.0801	0.341818		112.673	7.51994	0.00166753		148.216	7.48339	0.0331696		232.629	13.9547	0.0590768		79.9929	7.46809	0.178507		158.88
D-Phe	64.1577	2.4747	0.127408		267.961	22.1598	0.275498		370.852	5.00596	0.297017		111.566	11.0152	0.689831		89.6594	9.94619	0.371071		120.714	1.25217	0.945371		65.2998	3.85788	0.293496		196.502	8.17917	0.464038		115.414	5.90001	0.00265397		136.101	5.05108	0.123549		194.126	31.9164	0.851525		94.1873	7.45084	0.572459		131.169
D-Pro	67.2398	3.10145	0.0645481		275.842	49.7699	0.66048		555.678	60.218	0.704923		132.692	33.4381	0.536083		105.702	5.82585	0.519824		124.942	7.31327	0.507927		75.1703	5.51085	0.563233		184.093	41.5973	0.951375		113.898	30.2839	0.0584783		153.162	14.2317	0.058785		207.005	29.9253	0.752406		82.3972	2.11313	0.087075		161.465
D-Ser	62.6285	6.22276	0.283894		375.648	61.3857	0.195208		302.612	44.3596	0.164013		113.083	10.0105	0.796604		91.6535	8.60118	0.437935		102.957	9.76595	0.110795		73.1536	15.0807	0.543114		146.42	9.08383	0.0463061		95.2102	7.03283	0.000904656		152.796	7.3811	0.0210702		148.89	29.7767	0.127508		78.1655	3.74864	0.0346461		188.963
D-Thr	63.9453	7.58288	0.272354		312.239	35.5955	0.579754		361.914	24.9726	0.273635		125.487	11.8826	0.344254		109.827	7.30178	0.322632		90.804	21.3203	0.183742		87.1546	19.9522	0.913446		184.161	30.5055	0.93816		127.764	16.8212	0.0169533		165.385	21.0233	0.0731295		157.838	36.6367	0.248197		100.352	10.311	0.306163		233.312
D-Trp	97.3209	22.425	0.112079		389.29	51.7913	0.108667		600.793	227.983	0.661801		127.025	12.1961	0.30247		138.204	36.1643	0.268486		127.938	10.2464	0.419918		100.509	29.0274	0.56669		191.129	33.3796	0.862441		181.079	42.1864	0.801944		233.118	19.9108	0.00603377		166.834	1.7503	0.0506035		84.0523	11.3795	0.519837		454.453
D-Tyr	0	0	0.00433391		281.071	31.8304	0.643688		268.617	13.5246	0.135004		95.6164	4.44277	0.0163724		94.1668	18.2536	0.729292		114.009	18.3821	0.672309		75.2114	4.48585	0.562867		145.093	9.01027	0.0425852		199.238	48.66	0.810739		140.914	9.68927	0.0934124		149.54	9.39529	0.00896066		57.5743	4.05707	0.00124316		254.32
D-Val	59.3024	2.45904	0.422182		299.803	25.5917	0.828683		406.9	33.7374	0.41042		128.542	5.37006	0.0623632		94.3348	11.4706	0.642978		111.772	9.52006	0.330525		86.6363	2.76684	0.910645		165.905	6.76653	0.195066		236.438	21.023	0.068853		163.812	2.05898	0.0197709		145.958	35.8135	0.162299		80.4427	2.17432	0.0520004		267.95
Control	55.511	5.18501	1		294.502	19.7443	1		510.072	140.874	1		115.176	1.55109	1		99.7521	10.1054	1		120.467	4.39899	1		84.8614	19.6785	1		186.199	15.4066	1		189.743	10.5288	1		119.603	9.74872	1		199.08	11.0246	1		90.4165	4.01793	1		249.848
	Change factor average	SD	t-test		Change factor average	SD	t-test		Change factor average	SD	t-test		Change factor average	SD	t-test		Change factor average	SD	t-test		Change factor average	SD	t-test		Change factor average	SD	t-test		Change factor average	SD	t-test		Change factor average	SD	t-test		Change factor average	SD	t-test		Change factor average	SD	t-test		Change factor average	SD	t-test		Change factor average
	Ler-0				Ler-2				Col-0				Bay-0				Cvi				Est-1				Kin-0				Nd-0				Van-0				Got-1				FR-2				Is-0				Nc-1
D-Ala	1.22429	0.283342	0.381813		1.08742	0.302328	0.725249		0.91585	0.121476	0.72188		1.38678	0.163593	0.0780222		0.922399	0.150292	0.581827		1.14178	0.219261	0.45791		1.06798	0.137725	0.743384		1.01507	0.213568	0.932569		0.948967	0.132512	0.653735		2.02404	0.374413	0.0549718		1.52513	0.117743	0.0123226		1.06578	0.0670358	0.320733		0.654098
D-Arg	1.48983	0.134423	0.0169886		1.18631	0.12313	0.154103		1.03673	0.0677602	0.870276		1.25055	0.0973332	0.0652675		1.11729	0.177344	0.473079		0.889294	0.183272	0.484664		0.896294	0.0413098	0.593698		1.23642	0.297094	0.378431		1.14906	0.0996541	0.157853		1.92085	0.181358	0.00915025		1.24749	0.327289	0.397115		1.34887	0.0561377	0.00280106		0.795848
D-Asn	1.35481	0.252509	0.175773		1.16015	0.0749898	0.088329		1.17062	0.143239	0.494479		1.41955	0.179905	0.0801222		1.03886	0.0905469	0.706777		0.837942	0.0721148	0.0668822		0.833113	0.0157563	0.415915		1.16204	0.465695	0.673385		0.92043	0.0871885	0.347474		1.79802	0.226644	0.027047		1.56845	0.559696	0.286902		1.20924	0.31832	0.451267		0.464025
D-Asp	1.22078	0.108542	0.0962134		1.09857	0.0807704	0.257104		1.03335	0.150499	0.890049		1.30363	0.0286475	0.00113704		0.943606	0.0778759	0.568464		0.806415	0.054216	0.0181729		0.948058	0.076392	0.787369		1.09398	0.120825	0.421648		0.830389	0.00455959	0.0487027		1.67866	0.239125	0.0449861		1.17093	0.27897	0.479189		1.33394	0.0605589	0.00434409		0.36101
D-Gln	1.42451	0.308229	0.183404		1.02849	0.142587	0.815576		1.2941	0.590013	0.570978		1.2478	0.14982	0.143164		1.15361	0.23728	0.467686		0.88812	0.162395	0.434159		0.895738	0.0439974	0.592155		1.13122	0.224701	0.504196		0.9526	0.0991321	0.594924		1.41962	0.106099	0.0131382		1.02524	0.11629	0.800467		1.23799	0.0973825	0.0565828		0.328962
D-Glu	1.13664	0.144903	0.334863		1.01917	0.453746	0.95804		0.745924	0.247238	0.387886		0.867835	0.0186892	0.00186409		1.09414	0.106531	0.416474		0.873432	0.0956459	0.193796		0.865321	0.046765	0.499688		0.804935	0.0323008	0.0642802		0.532144	0.0278553	0.0019085		0.953148	0.13933	0.707218		0.81242	0.145255	0.201534		0.945207	0.0844784	0.475837		0.389606
D-His	1.17445	0.263441	0.454135		1.44549	0.207921	0.0821432		0.862424	0.166996	0.585664		1.16717	0.138884	0.230001		1.17886	0.17703	0.298481		0.894253	0.140844	0.400996		0.956825	0.12387	0.831035		1.0565	0.0553871	0.473286		0.80047	0.217649	0.323288		1.23058	0.242967	0.310799		1.05233	0.17187	0.715561		1.2584	0.192732	0.193626		0.538069
D-Ile	1.50025	0.241164	0.0843559		1.45922	0.46428	0.295851		1.45829	0.380173	0.246263		1.5652	0.147561	0.0315329		1.96649	0.574351	0.136412		0.996658	0.14421	0.977244		1.46885	0.293671	0.15493		1.39632	0.0540625	0.00739942		1.3023	0.134478	0.0701583		1.29289	0.0890106	0.0268105		1.28219	0.302546	0.316976		1.41835	0.117843	0.0258205		0.805555
D-Leu	1.05674	0.0418149	0.494472		1.18441	0.32418	0.507656		1.0589	0.168635	0.812049		1.34285	0.0589351	0.0112968		0.981158	0.0915232	0.854858		1.05993	0.0953895	0.47657		1.33614	0.134137	0.168211		1.34476	0.248553	0.180462		0.856817	0.10601	0.18858						1.15149	0.0826147	0.107408		1.0226	0.00444993	0.547175		1.16066
D-Lys	1.26035	0.202622	0.203441		1.27324	0.25091	0.260143		0.996892	0.133162	0.989497		1.71808	0.16003	0.0232852		0.953724	0.129219	0.711666		0.890249	0.136009	0.372775		0.898684	0.074748	0.606919		1.12863	0.0928683	0.218319		0.735986	0.0532314	0.00834146		1.20183	0.155447	0.201708		1.15507	0.137044	0.246461		1.13159	0.100828	0.198088		1.03649
D-Met	1.1352	0.0641867	0.175985		1.18802	0.171224	0.257105		1.02768	0.0853715	0.902896		1.10968	0.121	0.328027		0.739959	0.0754204	0.0480014		1.02781	0.114523	0.769858		0.837085	0.0838918	0.430902		0.872127	0.140065	0.341818		0.593817	0.0396322	0.00166753		1.23923	0.0625687	0.0331696		1.16852	0.0700959	0.0590768		0.884716	0.0825965	0.178507		0.635907
D-Phe	1.15576	0.0445804	0.127408		0.909878	0.0752449	0.275498		0.727058	0.00981422	0.297017		0.96866	0.0956381	0.689831		0.898822	0.0997091	0.371071		1.00204	0.0103942	0.945371		0.769488	0.045461	0.293496		1.05533	0.0439269	0.464038		0.608262	0.0310947	0.00265397		1.13794	0.0422321	0.123549		0.975117	0.160319	0.851525		1.0417	0.0824058	0.572459		0.524994
D-Pro	1.21129	0.0558709	0.0645481		0.936637	0.168997	0.66048		1.08941	0.118058	0.704923		1.15208	0.290323	0.536083		1.05965	0.0584032	0.519824		1.03714	0.0607075	0.507927		0.885802	0.0649395	0.563233		0.988685	0.223402	0.951375		0.600273	0.159605	0.0584783		1.28059	0.118991	0.058785		1.03981	0.150318	0.752406		0.911307	0.023371	0.087075		0.646254
D-Ser	1.12822	0.1121	0.283894		1.27554	0.208439	0.195208		0.593274	0.0869673	0.164013		0.981834	0.0869154	0.796604		0.918813	0.0862256	0.437935		0.854647	0.0810671	0.110795		0.862036	0.17771	0.543114		0.78636	0.0487855	0.0463061		0.501784	0.037065	0.000904656		1.27753	0.0617134	0.0210702		0.747888	0.149572	0.127508		0.864504	0.0414597	0.0346461		0.756312
D-Thr	1.15194	0.136601	0.272354		1.06022	0.120866	0.579754		0.709535	0.048959	0.273635		1.08953	0.10317	0.344254		1.101	0.0731993	0.322632		0.753764	0.17698	0.183742		1.02702	0.235115	0.913446		0.989053	0.163833	0.93816		0.673354	0.0886526	0.0169533		1.38279	0.175776	0.0731295		0.792836	0.18403	0.248197		1.10988	0.114039	0.306163		0.933818
D-Trp	1.75318	0.403973	0.112079		1.32186	0.17586	0.108667		1.17786	0.446964	0.661801		1.10288	0.105891	0.30247		1.38547	0.362542	0.268486		1.06201	0.085055	0.419918		1.18438	0.342056	0.56669		1.02647	0.179268	0.862441		0.954336	0.222334	0.801944		1.9491	0.166474	0.00603377		0.838027	0.00879195	0.0506035		0.929612	0.125857	0.519837		1.81892
D-Tyr					0.954394	0.108082	0.643688		0.526626	0.0265151	0.135004		0.830179	0.0385739	0.0163724		0.944008	0.18299	0.729292		0.946392	0.152589	0.672309		0.886286	0.0528609	0.562867		0.779233	0.0483904	0.0425852		1.05004	0.256452	0.810739		1.17818	0.081012	0.0934124		0.751156	0.0471935	0.00896066		0.636768	0.0448709	0.00124316		1.0179
D-Val	1.0683	0.0442982	0.422182		1.018	0.0868981	0.828683		0.79773	0.0661424	0.41042		1.11605	0.046625	0.0623632		0.945692	0.114991	0.642978		0.92782	0.079026	0.330525		1.02092	0.0326043	0.910645		0.891005	0.0363402	0.195066		1.24609	0.110797	0.068853		1.36964	0.0172151	0.0197709		0.733161	0.179895	0.162299		0.88969	0.0240478	0.0520004		1.07245
Control	1	0.093405	1		1	0.067043	1		1	0.276185	1		1	0.0134671	1		1	0.101305	1		1	0.036516	1		1	0.23189	1		1	0.0827424	1		1	0.0554897	1		1	0.0815091	1		1	0.0553778	1		1	0.044438	1		1
[truncated: 17 more columns]

## Sheet: D-Asp
	AA content (nmol/mg Protein)	SD	t-test		AA content (nmol/mg Protein)	SD	t-test		AA content (nmol/mg Protein)	SD	t-test		AA content (nmol/mg Protein)	SD	t-test		AA content (nmol/mg Protein)	SD	t-test		AA content (nmol/mg Protein)	SD	t-test		AA content (nmol/mg Protein)	SD	t-test		AA content (nmol/mg Protein)	SD	t-test		AA content (nmol/mg Protein)	SD	t-test		AA content (nmol/mg Protein)	SD	t-test		AA content (nmol/mg Protein)	SD	t-test		AA content (nmol/mg Protein)	SD	t-test		AA content (nmol/mg Protein)
	Ler-0				Ler-2				Col-0				Bay-0				Cvi				Est-1				Kin-0				Nd-0				Van-0				Got-1				FR-2				Is-0				Nc-1
D-Ala													4.75355	0.163346	0.000641548														3.29988	0.529648	0.0183832
D-Arg													0.714782	0.0869628	0.444049														0.759018	0.216765	0.638696
D-Asn													8.11527	1.49756	0.0195447		13.7051	2.77894	0.0199442		5.18482	0.320913	0.00190999		4.62802	0.523414	0.00633473		10.4047	4.10578	0.0786052										10.2401	3.04857	0.0415716		3.85112	1.43314	0.0627911		3.348
D-Asp	19.1394	2.8849	0.0111699		63.6342	13.54	0.0218965		127.962	24.3268	0.0175954		51.9258	3.7866	0.00271545		122.585	10.3242	0.0035278		69.1121	9.82681	0.00995778		45.5409	3.10106	0.00231036		77.0272	10.0238	0.00850508		33.8422	3.39097	0.0049825		35.2051	1.90998	0.00146845		71.1338	14.4807	0.0200978		52.5374	9.24503	0.0151322		35.4773
D-Gln													0.690534	0.0815918	0.617806														0.647122	0.0912516	0.763804
D-Glu													2.50605	0.31931	0.0142024														2.76306	0.247905	0.00441528
D-His													2.44261	0.710721	0.0706848														2.31398	0.301094	0.0130558
D-Ile													0.716624	0.0296585	0.0896376														0.569235	0.0341878	0.151067
D-Leu													0.806518	0.0507161	0.0357955														0.694729	0.0915635	0.803565
D-Lys													1.00843	0.219512	0.149883														0.66451	0.129204	0.938433
D-Met													3.68374	0.5743	0.0173909														4.10387	0.473998	0.00836786
D-Phe													2.388	0.525142	0.0427902														3.05157	0.339092	0.00802453
D-Pro													0.724085	0.0308777	0.0726424														0.698246	0.119892	0.812827
D-Ser													0.659556	0.01131	0.866729														0.576621	0.0250522	0.173342
D-Thr													0.770844	0.0348919	0.0233547														0.748543	0.13968	0.543566
D-Trp													0.951154	0.285432	0.281023														0.654591	0.050877	0.773958
D-Tyr													0.800378	0.0516069	0.041608														0.662282	0.0366275	0.854722
D-Val													0.746521	0.052264	0.119421														0.570979	0.0111471	0.164858
Control													0.656217	0.0231659	1														0.673167	0.0681286	1
	Change factor average	SD	t-test		Change factor average	SD	t-test		Change factor average	SD	t-test		Change factor average	SD	t-test		Change factor average	SD	t-test		Change factor average	SD	t-test		Change factor average	SD	t-test		Change factor average	SD	t-test		Change factor average	SD	t-test		Change factor average	SD	t-test		Change factor average	SD	t-test		Change factor average	SD	t-test		Change factor average
	Ler-0				Ler-2				Col-0				Bay-0				Cvi				Est-1				Kin-0				Nd-0				Van-0				Got-1				FR-2				Is-0				Nc-1
D-Ala													7.24387	0.24892	0.000641548														4.90203	0.786801	0.0183832
D-Arg													1.08925	0.132521	0.444049														1.12753	0.322007	0.638696
D-Asn													12.3667	2.28212	0.0195447														15.4564	6.0992	0.0786052
D-Asp													79.129	5.77034	0.00271545														114.425	14.8905	0.00850508
D-Gln													1.0523	0.124337	0.617806														0.96131	0.135556	0.763804
D-Glu													3.81894	0.486592	0.0142024														4.10457	0.368267	0.00441528
D-His													3.72226	1.08306	0.0706848														3.43746	0.44728	0.0130558
D-Ile													1.09205	0.0451962	0.0896376														0.845608	0.0507865	0.151067
D-Leu													1.22904	0.0772856	0.0357955														1.03203	0.136019	0.803565
D-Lys													1.53674	0.334511	0.149883														0.987141	0.191935	0.938433
D-Met													5.6136	0.875168	0.0173909														6.09636	0.704131	0.00836786
D-Phe													3.63903	0.800257	0.0427902														4.53316	0.503726	0.00802453
D-Pro													1.10342	0.047054	0.0726424														1.03726	0.178102	0.812827
D-Ser													1.00509	0.0172352	0.866729														0.85658	0.0372154	0.173342
D-Thr													1.17468	0.0531713	0.0233547														1.11197	0.207497	0.543566
D-Trp													1.44945	0.434965	0.281023														0.972406	0.0755785	0.773958
D-Tyr													1.21968	0.0786431	0.041608														0.983831	0.0544108	0.854722
D-Val													1.13761	0.0796443	0.119421														0.848198	0.0165593	0.164858
Control													1	0.0353022	1														1	0.101206	1
[truncated: 17 more columns]

## Sheet: L-Glu
	AA content (nmol/mg Protein)	SD	t-test		AA content (nmol/mg Protein)	SD	t-test		AA content (nmol/mg Protein)	SD	t-test		AA content (nmol/mg Protein)	SD	t-test		AA content (nmol/mg Protein)	SD	t-test		AA content (nmol/mg Protein)	SD	t-test		AA content (nmol/mg Protein)	SD	t-test		AA content (nmol/mg Protein)	SD	t-test		AA content (nmol/mg Protein)	SD	t-test		AA content (nmol/mg Protein)	SD	t-test		AA content (nmol/mg Protein)	SD	t-test		AA content (nmol/mg Protein)	SD	t-test		AA content (nmol/mg Protein)
	Ler-0				Ler-2				Col-0				Bay-0				Cvi				Est-1				Kin-0				Nd-0				Van-0				Got-1				FR-2				Is-0				Nc-1
D-Ala	264.578	43.9859	0.334969		1374.66	330.791	0.647806		2067.29	250.859	0.147517		594.318	21.6813	0.0107139		368.467	50.0124	0.078745		516.783	101.698	0.622642		360.24	19.5128	0.908058		761.88	150.612	0.682982		571.775	72.4091	0.347026		605.52	85.1534	0.0464551		762.626	43.3112	0.00348324		291.475	4.23822	0.0199192		407.434
D-Arg	313.264	31.1011	0.036583		1424.67	59.0458	0.26122		2184.72	156.324	0.0747471		589.189	26.0142	0.0121616		501.386	59.4533	0.74019		441.104	76.6845	0.603202		322.639	13.3302	0.594772		865.125	214.383	0.415978		646.018	25.9699	0.00623625		568.471	42.5279	0.0107426		607.683	131.21	0.39435		285.365	4.67718	0.025276		457.634
D-Asn	266.928	33.5764	0.227043		1554.49	109.317	0.574201		1921.35	285.438	0.306191		568.769	14.6173	0.024821		526.751	29.4968	0.329902		445.351	47.2549	0.487448		309.783	21.8609	0.471234		746.887	239.977	0.851535		564.025	50.5347	0.265223		512.918	60.1288	0.0525217		835.694	311.377	0.273507		288.624	61.7277	0.387444		285.286
D-Asp	258.453	28.8419	0.273741		1419.91	197.646	0.630436		2124.61	357.764	0.175491		566.375	26.0419	0.0226776		518.983	55.9583	0.517331		449.817	35.7401	0.460144		346.792	19.2149	0.903563		677.924	46.5381	0.509157		482.617	33.4061	0.429992		503.094	68.0738	0.077311		638.169	147.299	0.335377		315.687	24.3288	0.0307274		262.679
D-Gln	242.547	22.2075	0.479096		1398.38	241.159	0.615632		1915.75	593.274	0.536024		614.156	37.8615	0.012168		550.224	90.9577	0.417151		444.645	65.5544	0.590154		306.876	7.05052	0.441962		726.102	122.141	0.87802		506.74	13.1617	0.917598		510.529	40.7644	0.0194915		531.444	63.917	0.675123		284.448	17.6934	0.0523287		227.011
D-Glu	259.542	15.3688	0.180805		1420.24	382.074	0.797021		1529.21	344.666	0.854861		536.748	24.45	0.0562354		501.121	63.8082	0.754886		418.297	41.2309	0.185129		305.619	19.1591	0.434185		558.42	21.0402	0.0228228		413.902	1.41477	0.0351788		383.477	64.3738	0.515396		490.031	72.252	0.783442		267.402	21.332	0.2182		245.912
D-His	246.931	45.3661	0.573346		1784.17	176.773	0.140996		1557.36	342.456	0.92073		584.237	64.2208	0.0920314		581.836	34.7634	0.0784689		415.393	88.3175	0.443855		337.453	12.4847	0.77458		769.947	88.0461	0.456711		578.425	135.206	0.545635		485.511	78.4575	0.125828		558.439	78.4139	0.469542		300.045	45.4033	0.200141		346.577
D-Ile	284.645	53.4443	0.246602		1653.96	456.048	0.680829		2020.49	490.311	0.356141		653.906	66.5807	0.0360195		819.683	191.985	0.123781		439.573	68.125	0.547626		473.488	111.158	0.278026		751.934	52.3339	0.439665		760.112	122.266	0.0950109		472.257	29.4172	0.0128447		636.04	92.8468	0.179255		304.274	3.96037	0.0123989		453.245
D-Leu	237.575	23.5146	0.606252		1514.22	383.144	0.962792		1854.18	210.854	0.350504		638.604	25.9519	0.00401329		429.496	19.8998	0.247763		500.032	14.6829	0.28002		414.736	33.5887	0.347926		823.623	141.357	0.377006		617.566	61.9832	0.117023		nd				623.888	46.2197	0.0529913		258.806	13.5875	0.238412		729.032
D-Lys	287.739	84.7757	0.400616		1501.04	131.182	0.99152		1612.71	196.555	0.931667		708.019	27.7593	0.0012412		452.467	56.4085	0.596678		401.897	65.0378	0.24898		295.45	33.6038	0.367375		752.581	43.1646	0.386857		515.278	18.6288	0.798722		388.881	31.0633	0.192404		623.075	27.599	0.0286814		287.932	9.53822	0.0150478		675.475
D-Met	237.018	31.6817	0.672235		1527.55	200.281	0.865944		1870.21	123.484	0.292715		485.578	41.3665	0.513959		334.985	16.7302	0.0350047		455.321	27.0046	0.482806		254.857	23.7409	0.173241		619.894	33.3004	0.0837704		438.814	24.5025	0.0501681		410.891	13.4391	0.0122249		630.18	58.7716	0.0785591		237.491	10.6538	0.793165		422.071
D-Phe	252.516	17.7824	0.270132		1349.46	103.644	0.166422		1420.61	100.404	0.487328		505.147	20.9554	0.17408		417.358	17.7246	0.179208		493.084	39.2739	0.610144		252.094	23.1336	0.1657		738.357	17.8617	0.471326		406.815	8.92667	0.0216807		416.393	22.5644	0.0288807		555.42	88.4167	0.535429		270.677	14.8131	0.0959145		338.246
D-Pro	241.008	7.45123	0.445615		1282.29	140.419	0.147753		1917.66	134.307	0.235604		517.07	81.7806	0.428035		458.586	2.90573	0.548106		476.478	45.6804	0.96798		301.957	22.299	0.406447		772.261	177.365	0.675327		438.806	110.365	0.465256		405.153	49.0485	0.233385		541.75	46.0248	0.461135		255.02	15.1231	0.362848		383.353
D-Ser	218.96	10.6273	0.819694		1538.61	158.232	0.769527		1062.87	161.141	0.0979073		423.611	8.34001	0.25476		419.025	18.3757	0.186891		394.591	8.39243	0.0288503		300.188	64.1831	0.469172		558.287	34.3725	0.0195989		339.421	39.3426	0.0102212		396.896	8.41318	0.0265189		433.128	91.1227	0.374017		231.002	10.2983	0.443412		491.606
D-Thr	223.057	24.6962	0.975789		1393.12	66.0491	0.157975		1251.59	135.667	0.223176		479.356	43.6221	0.624752		419.808	33.8489	0.207442		336.691	75.4813	0.111806		286.214	75.347	0.405135		643.613	92.5918	0.426493		441.315	47.5135	0.17215		443.818	81.3494	0.233434		397.97	93.8422	0.235973		278.157	23.5745	0.140352		566.706
D-Trp	399.775	114.391	0.156189		1838.83	168.669	0.0926864		1940.46	573.203	0.495985		588.86	10.6086	0.0204006		682.818	205.579	0.300152		516.658	38.6285	0.274842		389.526	108.485	0.717351		778.101	99.2876	0.448534		683.411	144.429	0.227323		663.154	60.3158	0.0134729		458.467	27.2814	0.218622		263.323	42.5159	0.536219		1155.94
D-Tyr	nd				1424.34	105.637	0.436585		1200.55	70.026	0.180804		454.595	7.25375	0.86607		387.258	58.602	0.151039		382.31	42.2981	0.0701857		298.58	5.70755	0.379012		592.118	26.1127	0.0401492		587.653	137.816	0.50634		471.415	53.6335	0.072561		448.855	59.3712	0.315624		166.446	12.1355	0.00378605		620.514
D-Val	203.944	7.93183	0.386449		1467.41	90.8406	0.693282		1394.32	95.9116	0.429577		499.199	11.1908	0.210288		368.108	48.6604	0.0750722		364.055	39.0538	0.035959		318.488	24.2447	0.556864		616.9	34.541	0.0789086		646.572	46.9466	0.0338331		438.938	16.392	0.0045763		380.804	102.171	0.215235		204.807	3.34038	0.046951		717.507
Control	223.868	25.5006	1		1499.87	55.9162	1		1590.53	278.95	1		458.977	31.9706	1		482.297	46.7815	1		474.895	23.4328	1		353.675	69.549	1		710.544	43.485	1		509.063	26.0611	1		347.521	15.3526	1		507.342	37.7346	1		240.743	12.4452	1		651.388
	Change factor average	SD	t-test		Change factor average	SD	t-test		Change factor average	SD	t-test		Change factor average	SD	t-test		Change factor average	SD	t-test		Change factor average	SD	t-test		Change factor average	SD	t-test		Change factor average	SD	t-test		Change factor average	SD	t-test		Change factor average	SD	t-test		Change factor average	SD	t-test		Change factor average	SD	t-test		Change factor average
	Ler-0				Ler-2				Col-0				Bay-0				Cvi				Est-1				Kin-0				Nd-0				Van-0				Got-1				FR-2				Is-0				Nc-1
D-Ala	1.18185	0.196482	0.334969		0.916517	0.220546	0.647806		1.29975	0.15772	0.147517		1.29488	0.0472383	0.0107139		0.763983	0.103696	0.078745		1.0882	0.214147	0.622642		1.01856	0.0551716	0.908058		1.07225	0.211967	0.682982		1.12319	0.14224	0.347026		1.7424	0.245031	0.0464551		1.50318	0.0853689	0.00348324		1.21073	0.0176048	0.0199192		0.625485
D-Arg	1.39933	0.138926	0.036583		0.94986	0.0393673	0.26122		1.37358	0.0982842	0.0747471		1.2837	0.0566787	0.0121616		1.03958	0.123271	0.74019		0.928845	0.161477	0.603202		0.912247	0.0376906	0.594772		1.21755	0.301716	0.415978		1.26903	0.0510151	0.00623625		1.63579	0.122375	0.0107426		1.19778	0.258623	0.39435		1.18535	0.0194281	0.025276		0.702552
D-Asn	1.19235	0.149983	0.227043		1.03642	0.0728844	0.574201		1.20799	0.179461	0.306191		1.23921	0.0318475	0.024821		1.09217	0.0611589	0.329902		0.937788	0.099506	0.487448		0.875896	0.0618108	0.471234		1.05115	0.337738	0.851535		1.10797	0.09927	0.265223		1.47594	0.173022	0.0525217		1.6472	0.613742	0.273507		1.19889	0.256405	0.387444		0.437966
D-Asp	1.15449	0.128835	0.273741		0.946687	0.131776	0.630436		1.33578	0.224934	0.175491		1.23399	0.056739	0.0226776		1.07606	0.116025	0.517331		0.947193	0.075259	0.460144		0.980537	0.0543292	0.903563		0.954091	0.0654965	0.509157		0.94805	0.0656227	0.429992		1.44767	0.195884	0.077311		1.25787	0.290335	0.335377		1.3113	0.101057	0.0307274		0.40326
D-Gln	1.08344	0.0991993	0.479096		0.932335	0.160786	0.615632		1.20447	0.373003	0.536024		1.3381	0.082491	0.012168		1.14084	0.188593	0.417151		0.936302	0.13804	0.590154		0.867678	0.019935	0.441962		1.0219	0.171898	0.87802		0.995436	0.0258547	0.917598		1.46906	0.117301	0.0194915		1.04751	0.125984	0.675123		1.18154	0.0734952	0.0523287		0.348504
D-Glu	1.15935	0.0686513	0.180805		0.946907	0.254738	0.797021		0.961445	0.216699	0.854861		1.16944	0.0532706	0.0562354		1.03903	0.1323	0.754886		0.88082	0.0868211	0.185129		0.864124	0.0541716	0.434185		0.785906	0.0296114	0.0228228		0.813067	0.00277917	0.0351788		1.10347	0.185237	0.515396		0.96588	0.142413	0.783442		1.11074	0.0886091	0.2182		0.377519
D-His	1.10302	0.202647	0.573346		1.18955	0.117859	0.140996		0.979145	0.215309	0.92073		1.27291	0.139922	0.0920314		1.20638	0.0720787	0.0784689		0.874706	0.185973	0.443855		0.954132	0.0352998	0.77458		1.0836	0.123914	0.456711		1.13625	0.265598	0.545635		1.39707	0.225764	0.125828		1.10072	0.154558	0.469542		1.24633	0.188597	0.200141		0.532059
D-Ile	1.27149	0.238732	0.246602		1.10274	0.304058	0.680829		1.27033	0.308268	0.356141		1.4247	0.145063	0.0360195		1.69954	0.398064	0.123781		0.925621	0.143453	0.547626		1.33876	0.314294	0.278026		1.05825	0.0736534	0.439665		1.49316	0.240178	0.0950109		1.35893	0.0846489	0.0128447		1.25367	0.183007	0.179255		1.2639	0.0164506	0.0123989		0.695814
D-Leu	1.06123	0.105038	0.606252		1.00957	0.255451	0.962792		1.16576	0.132568	0.350504		1.39137	0.0565428	0.00401329		0.890522	0.0412605	0.247763		1.05293	0.0309183	0.28002		1.17265	0.0949706	0.347926		1.15914	0.198942	0.377006		1.21314	0.121759	0.117023						1.22972	0.0911017	0.0529913		1.07503	0.0564398	0.238412		1.1192
D-Lys	1.28531	0.378687	0.400616		1.00078	0.0874623	0.99152		1.01394	0.123578	0.931667		1.5426	0.0604809	0.0012412		0.93815	0.116958	0.596678		0.846285	0.136952	0.24898		0.835372	0.0950132	0.367375		1.05916	0.0607487	0.386857		1.01221	0.0365942	0.798722		1.11902	0.0893855	0.192404		1.22812	0.0543994	0.0286814		1.19601	0.0396199	0.0150478		1.03698
D-Met	1.05874	0.14152	0.672235		1.01846	0.133532	0.865944		1.17584	0.0776369	0.292715		1.05796	0.0901277	0.513959		0.694561	0.0346887	0.0350047		0.958782	0.0568644	0.482806		0.720595	0.0671262	0.173241		0.872422	0.0468661	0.0837704		0.862004	0.0481325	0.0501681		1.18235	0.0386714	0.0122249		1.24212	0.115842	0.0785591		0.986492	0.0442537	0.793165		0.647956
D-Phe	1.12797	0.0794326	0.270132		0.899716	0.0691021	0.166422		0.893166	0.0631261	0.487328		1.10059	0.0456568	0.17408		0.865355	0.0367503	0.179208		1.0383	0.0827002	0.610144		0.712783	0.0654093	0.1657		1.03914	0.0251381	0.471326		0.799145	0.0175355	0.0216807		1.19818	0.0649297	0.0288807		1.09476	0.174275	0.535429		1.12434	0.0615309	0.0959145		0.51927
D-Pro	1.07656	0.0332841	0.445615		0.854934	0.0936206	0.147753		1.20567	0.0844415	0.235604		1.12657	0.17818	0.428035		0.950837	0.00602476	0.548106		1.00333	0.0961905	0.96798		0.85377	0.0630493	0.406447		1.08686	0.249619	0.675327		0.861988	0.2168	0.465256		1.16584	0.141138	0.233385		1.06782	0.0907176	0.461135		1.0593	0.0628184	0.362848		0.588518
D-Ser	0.978079	0.0474714	0.819694		1.02583	0.105497	0.769527		0.668246	0.101313	0.0979073		0.922946	0.0181709	0.25476		0.86881	0.0381004	0.186891		0.830901	0.0176722	0.0288503		0.848767	0.181475	0.469172		0.785718	0.0483749	0.0195989		0.666756	0.0772844	0.0102212		1.14208	0.0242091	0.0265189		0.85372	0.179608	0.374017		0.95954	0.0427774	0.443412		0.754705
D-Thr	0.996379	0.110316	0.975789		0.928829	0.0440366	0.157975		0.786901	0.0852969	0.223176		1.0444	0.095042	0.624752		0.870434	0.0701827	0.207442		0.708979	0.158943	0.111806		0.809257	0.21304	0.405135		0.905804	0.130311	0.426493		0.866916	0.0933352	0.17215		1.2771	0.234085	0.233434		0.784422	0.184969	0.235973		1.15541	0.0979238	0.140352		0.869998
D-Trp	1.78576	0.510974	0.156189		1.22599	0.112456	0.0926864		1.22001	0.360384	0.495985		1.28298	0.0231137	0.0204006		1.41576	0.42625	0.300152		1.08794	0.0813412	0.274842		1.10137	0.306736	0.717351		1.09508	0.139735	0.448534		1.34249	0.283716	0.227323		1.90824	0.17356	0.0134729		0.903666	0.0537733	0.218622		1.09379	0.176603	0.536219		1.77457
D-Tyr					0.949644	0.0704308	0.436585		0.754809	0.0440268	0.180804		0.990454	0.0158042	0.86607		0.802945	0.121506	0.151039		0.80504	0.0890683	0.0701857		0.84422	0.0161378	0.379012		0.833331	0.0367502	0.0401492		1.15438	0.270725	0.50634		1.35651	0.154332	0.072561		0.884719	0.117024	0.315624		0.691383	0.0504085	0.00378605		0.952603
D-Val	0.911	0.0354309	0.386449		0.978354	0.0605656	0.693282		0.876638	0.0603016	0.429577		1.08763	0.0243821	0.210288		0.763238	0.100893	0.0750722		0.7666	0.0822366	0.035959		0.90051	0.0685507	0.556864		0.868209	0.0486121	0.0789086		1.27012	0.0922216	0.0338331		1.26306	0.0471683	0.0045763		0.750587	0.201385	0.215235		0.850731	0.0138753	0.046951		1.1015
Control	1	0.113909	1		1	0.0372807	1		1	0.175382	1		1	0.0696562	1		1	0.0969973	1		1	0.0493431	1		1	0.196647	1		1	0.0611996	1		1	0.0511942	1		1	0.0441774	1		1	0.0743772	1		1	0.0516952	1		1
[truncated: 17 more columns]

## Sheet: D-Glu
	AA content (nmol/mg Protein)	SD	t-test		AA content (nmol/mg Protein)	SD	t-test		AA content (nmol/mg Protein)	SD	t-test		AA content (nmol/mg Protein)	SD	t-test		AA content (nmol/mg Protein)	SD	t-test		AA content (nmol/mg Protein)	SD	t-test		AA content (nmol/mg Protein)	SD	t-test		AA content (nmol/mg Protein)	SD	t-test		AA content (nmol/mg Protein)	SD	t-test		AA content (nmol/mg Protein)	SD	t-test		AA content (nmol/mg Protein)	SD	t-test		AA content (nmol/mg Protein)	SD	t-test		AA content (nmol/mg Protein)
	Ler-0				Ler-2				Col-0				Bay-0				Cvi				Est-1				Kin-0				Nd-0				Van-0				Got-1				FR-2				Is-0				Nc-1
D-Ala	0.618266	0.252872	0.639828						nd				24.8912	5.56105	0.025329		23.1154	3.04039	0.00923358		7.3438	0.773429	0.00780693		9.3549	0.842017	0.00462052		22.5946	2.38314	0.00582542		12.0872	0.193241	9.4297e-05		10.5365	0.746814	0.00277311		41.0237	4.8046	0.0069584		6.45965	1.01789	0.0144823		9.92496
D-Arg	0.637848	0.0440159	0.050204						nd				0.714782	0.0869628	0.444049		0.874734	0.044809	0.176174		1.2604	0.11139	0.598975		0.875524	0.0620065	0.676372		1.9765	0.392826	0.0391025		0.932383	0.0872873	0.0891034		0.983324	0.0283743	0.0279942		1.2998	0.174176	0.0234134		0.582563	0.159888	0.765028		1.30997
D-Asn	0.629315	0.112326	0.30208						nd				7.31209	0.621961	0.00429403		1.04107	0.0520607	0.533805		1.3555	0.112186	0.67158		2.35338	0.511655	0.0505547		6.82401	2.71343	0.0849796		2.072	0.0634173	0.000225058		1.87312	0.0948197	0.00044373		12.5515	4.11855	0.0538064		1.37862	0.749212	0.255807		1.74096
D-Asp	0.592375	0.046989	0.176817						nd				0.704367	0.00455433	0.093717		1.01589	0.0455073	0.446422		1.34645	0.0268089	0.544868		1.78944	0.552144	0.134585		3.32577	0.391959	0.0091287		0.932711	0.0912147	0.098608		0.910863	0.0273158	0.084294		3.9576	1.37215	0.0708512		1.10604	0.36461	0.161028		0.414214
D-Gln	1.48321	0.376817	0.0671319						nd				15.2263	1.95307	0.00885757		27.4409	1.05789	0.00058212		6.36813	0.911152	0.0155059		9.21311	2.43603	0.0397566		20.3874	2.54766	0.00821151		8.55171	3.07359	0.0756628		6.31456	0.605893	0.00558006		15.5973	1.17703	0.00302898		3.91348	1.24389	0.0618803		3.74025
D-Glu	85.1196	7.47241	0.00387729		256.472	42.7368	0.0136008		nd				147.542	10.3346	0.00246588		174.226	24.4628	0.00983723		121.435	16.0662	0.00882544		66.889	10.3798	0.0121233		205.508	15.503	0.00285146		113.36	5.20877	0.00107432		116.426	12.6708	0.00594874		201.695	50.4697	0.0300544		98.6615	6.40195	0.00212186		70.7616
D-His	0.577614	0.0245757	0.177214						nd				9.12218	0.649859	0.00290331		11.83	2.35839	0.0229053		1.23409	0.0699589	0.301045		4.6969	0.572199	0.00997838		12.0464	1.6027	0.00968369		5.17351	1.10169	0.0346741		2.97861	0.654333	0.0408152		11.4538	1.39619	0.00803877		2.63013	0.951255	0.0901226		5.22577
D-Ile	0.569722	0.031086	0.246759						nd				0.716624	0.0296585	0.0896376		1.23265	0.164103	0.629803		1.16529	0.0168604	0.0709663		1.01488	0.0686375	0.0728355		1.28784	0.430782	0.178336		1.24979	0.179695	0.379001		1.12845	0.0788616	0.00984272		0.904728	0.237864	0.142976		nd				1.08222
D-Leu	0.556538	0.00235026	0.332459						nd				4.31455	0.906951	0.0293142		7.82846	1.4485	0.0211979		1.41301	0.145709	0.445043		3.35038	0.88658	0.0564319		10.1589	2.42136	0.0309835		4.24304	0.646392	0.0203136		nd				4.43934	0.640203	0.0130085		1.54469	0.518032	0.111922		6.07742
D-Lys	0.642105	0.0575879	0.077757						nd				1.00843	0.219512	0.149883		1.04774	0.0643311	0.562341		1.30946	0.0362418	0.947282		0.794941	0.140079	0.680767		2.58831	0.582356	0.0416098		0.913274	0.305705	0.464503		1.00143	0.0899477	0.0575698		0.915485	0.218304	0.119062		nd				1.87596
D-Met	0.634066	0.0860022	0.193588						nd				15.2245	3.05016	0.0212176		16.1604	0.648654	0.00040728		6.82313	1.49777	0.034816		5.97936	1.2399	0.0276098		24.3174	1.92717	0.00327308		12.4441	2.19922	0.0182785		7.16871	0.853105	0.00856632		29.7529	3.83788	0.00850198		5.14689	0.455079	0.00485174		10.7283
D-Phe	0.620046	0.0340286	0.0578102						nd				9.76807	2.1714	0.0272282		11.7161	0.786055	0.00175518		5.15253	0.224071	0.000850878		4.40992	0.229794	0.000930281		14.7808	0.606854	0.000811309		6.04624	1.03293	0.021066		4.15735	0.743963	0.022917		11.1985	1.41478	0.00864537		3.97966	0.183089	0.00141686		6.57479
D-Pro	0.750109	0.0474584	0.00691832						nd				0.724085	0.0308777	0.0726424		0.913496	0.0343539	0.224919		1.37963	0.142125	0.591247		0.771434	0.0617828	0.330869		1.01524	0.290606	0.234228		0.771	0.25515	0.201244		0.885647	0.0773485	0.235469		0.489147	0.0377934	0.53304		nd				0.801597
D-Ser	0.597474	0.0317716	0.10523						nd				0.659556	0.01131	0.866729		1.00294	0.070187	0.41201		1.23914	0.0727961	0.338992		1.3217	0.43172	0.257339		5.61568	0.980526	0.0187164		1.3935	0.459343	0.471446		1.08272	0.178258	0.133388		2.45186	0.237542	0.00739229		1.27412	0.0678777	0.00429261		3.09545
D-Thr	0.614217	0.0129261	0.0704652						nd				0.770844	0.0348919	0.0233547		1.0051	0.0409233	0.413478		1.28382	0.101759	0.749712		1.29803	0.170224	0.0480228		2.57697	0.232317	0.00444365		0.915381	0.469828	0.62214		0.937284	0.16931	0.339759		1.32906	0.248014	0.0428271		0.619834	0.212887	0.66409		2.34078
D-Trp	0.684887	0.133355	0.216906						nd				0.951154	0.285432	0.281023		1.10155	0.126478	0.819194		1.44704	0.0398669	0.0748821		2.63808	0.370366	0.0177616		11.5825	3.69863	0.0529033		3.3855	1.35459	0.140364		2.6756	0.597854	0.0454114		4.79794	0.808766	0.0173196		1.88313	0.88965	0.167043		8.66168
D-Tyr	nd								nd				0.800378	0.0516069	0.041608		1.10974	0.0654954	0.841184		1.34682	0.101042	0.713038		2.8042	0.355383	0.0133614		3.64174	0.345242	0.00524446		1.1859	0.242559	0.693315		1.75064	0.428901	0.0838092		2.8575	0.614772	0.032599		0.721922	0.0199311	0.00620987		5.72326
D-Val	0.561486	0.0373102	0.34913						nd				0.746521	0.052264	0.119421		1.05032	0.0962882	0.585772		1.36013	0.198309	0.775054		1.78228	0.4821	0.107801		3.72103	0.39614	0.00700946		1.16653	0.0827835	0.428843		0.931661	0.166345	0.348138		1.15096	0.312113	0.100688		0.689382	0.13135	0.257787		3.89625
Control	0.520127	0.0406237	1						nd				0.656217	0.0231659	1		1.14086	0.186978	1		1.31312	0.0628492	1		0.845436	0.071355	1		0.673167	0.0681286	1		1.10734	0.0366716	1		0.787979	0.060118	1		0.509105				0.543911				1.09898
	Change factor average	SD	t-test		Change factor average	SD	t-test		Change factor average	SD	t-test		Change factor average	SD	t-test		Change factor average	SD	t-test		Change factor average	SD	t-test		Change factor average	SD	t-test		Change factor average	SD	t-test		Change factor average	SD	t-test		Change factor average	SD	t-test		Change factor average	SD	t-test		Change factor average	SD	t-test		Change factor average
	Ler-0				Ler-2				Col-0				Bay-0				Cvi				Est-1				Kin-0				Nd-0				Van-0				Got-1				FR-2				Is-0				Nc-1
D-Ala	1.18868	0.486173	0.639828		0.795117	0.0390963	0.135871						37.9314	8.47441	0.025329		20.2614	2.665	0.00923358		5.59261	0.588999	0.00780693		11.0652	0.995956	0.00462052		33.5646	3.54019	0.00582542		10.9155	0.174509	9.4297e-05		13.3716	0.947759	0.00277311		80.5801	9.43735	0.0069584		11.8763	1.87142	0.0144823		9.03107
D-Arg	1.22633	0.0846254	0.050204		0.874449	0.112095	0.349935						1.08925	0.132521	0.444049		0.766733	0.0392765	0.176174		0.959851	0.0848282	0.598975		1.03559	0.0733426	0.676372		2.93612	0.583549	0.0391025		0.841999	0.0788258	0.0891034		1.24791	0.036009	0.0279942		2.55311	0.342122	0.0234134		1.07106	0.29396	0.765028		1.19198
D-Asn	1.20993	0.215959	0.30208		0.830612	0.0388086	0.18721						11.1428	0.947798	0.00429403		0.91253	0.0456329	0.533805		1.03227	0.0854346	0.67158		2.78363	0.605196	0.0505547		10.1372	4.03084	0.0849796		1.87114	0.0572698	0.000225058		2.37712	0.120333	0.00044373		24.6541	8.08979	0.0538064		2.53465	1.37745	0.255807		1.58416
D-Asp	1.1389	0.0903415	0.176817		0.953317	0.064771	0.670429						1.07338	0.00694027	0.093717		0.890459	0.0398886	0.446422		1.02538	0.0204162	0.544868		2.11659	0.653088	0.134585		4.94049	0.582261	0.0091287		0.842296	0.0823725	0.098608		1.15595	0.0346656	0.084294		7.77365	2.69522	0.0708512		2.0335	0.670349	0.161028		0.376908
D-Gln	2.85163	0.724471	0.0671319		0.890463	0.130632	0.439453						23.2032	2.97625	0.00885757		24.0528	0.927279	0.00058212		4.8496	0.693881	0.0155059		10.8975	2.88139	0.0397566		30.2858	3.78458	0.00821151		7.72272	2.77564	0.0756628		8.01361	0.76892	0.00558006		30.6367	2.31196	0.00302898		7.19507	2.28694	0.0618803		3.40339
D-Glu	163.652	14.3665	0.00387729		185.117	30.8467	0.0137447						224.838	15.7488	0.00246588		152.714	21.4424	0.00983723		92.4779	12.2351	0.00882544		79.1178	12.2774	0.0121233		305.285	23.03	0.00285146		102.371	4.70384	0.00107432		147.752	16.0801	0.00594874		396.176	99.1343	0.0300544		181.393	11.7702	0.00212186		64.3884
D-His	1.11052	0.0472494	0.177214		1.05373	0.0327539	0.608864						13.9012	0.990311	0.00290331		10.3693	2.0672	0.0229053		0.939809	0.0532767	0.301045		5.5556	0.676809	0.00997838		17.8951	2.38084	0.00968369		4.672	0.994898	0.0346741		3.78006	0.830394	0.0408152		22.4979	2.74244	0.00803877		4.83559	1.74892	0.0901226		4.75511
D-Ile	1.09535	0.0597661	0.246759		1.01918	0.0632306	0.8587						1.09205	0.0451962	0.0896376		1.08046	0.143841	0.629803		0.887419	0.0128399	0.0709663		1.20042	0.0811859	0.0728355		1.91311	0.639933	0.178336		1.12864	0.162276	0.379001		1.43208	0.100081	0.00984272		1.7771	0.46722	0.142976						0.984751
D-Leu	1.07	0.00451862	0.332459		1.21427	0.0634053	0.119787						6.57489	1.38209	0.0293142		6.8619	1.26966	0.0211979		1.07607	0.110964	0.445043		3.9629	1.04867	0.0564319		15.0913	3.59696	0.0309835		3.83173	0.583731	0.0203136						8.71991	1.25751	0.0130085		2.83998	0.95242	0.111922		5.53006
D-Lys	1.23452	0.110719	0.077757		1.12858	0.0448534	0.279744						1.53674	0.334511	0.149883		0.918382	0.0563883	0.562341		0.997209	0.0275997	0.947282		0.940274	0.165688	0.680767		3.84497	0.865099	0.0416098		0.824743	0.27607	0.464503		1.27088	0.11415	0.0575698		1.79823	0.4288	0.119062						1.707
D-Met	1.21906	0.165349	0.193588		1.07759	0.173914	0.637736						23.2003	4.64809	0.0212176		14.1652	0.568566	0.00040728		5.19611	1.14062	0.034816		7.07252	1.46659	0.0276098		36.1239	2.86284	0.00327308		11.2378	1.98603	0.0182785		9.09759	1.08265	0.00856632		58.4415	7.53849	0.00850198		9.46273	0.83668	0.00485174		9.76207
D-Phe	1.19211	0.0654238	0.0578102		1.19759	0.0355553	0.145967						14.8854	3.30896	0.0272282		10.2696	0.689003	0.00175518		3.92387	0.170639	0.000850878		5.21616	0.271806	0.000930281		21.9571	0.901492	0.000811309		5.46013	0.932796	0.021066		5.27596	0.944141	0.022917		21.9964	2.77896	0.00864537		7.31675	0.336616	0.00141686		5.98263
D-Pro	1.44217	0.0912439	0.00691832		0.969639	0.131282	0.82422						1.10342	0.047054	0.0726424		0.800709	0.0301123	0.224919		1.05065	0.108234	0.591247		0.912469	0.073078	0.330869		1.50815	0.431699	0.234228		0.69626	0.230416	0.201244		1.12395	0.0981606	0.235469		0.960799	0.0742351	0.53304						0.729401
D-Ser	1.14871	0.0610844	0.10523		1.05468	0.0554958	0.61371						1.00509	0.0172352	0.866729		0.87911	0.0615212	0.41201		0.943657	0.0554373	0.338992		1.56334	0.510647	0.257339		8.34218	1.45659	0.0187164		1.25842	0.414815	0.471446		1.37404	0.226222	0.133388		4.81603	0.466588	0.00739229		2.34252	0.124796	0.00429261		2.81666
D-Thr	1.1809	0.0248519	0.0704652		0.937537	0.0305465	0.555747						1.17468	0.0531713	0.0233547		0.881002	0.0358706	0.413478		0.977684	0.0774939	0.749712		1.53533	0.201345	0.0480228		3.82813	0.345111	0.00444365		0.826646	0.424284	0.62214		1.18948	0.214866	0.339759		2.61059	0.487157	0.0428271		1.13959	0.391401	0.66409		2.12996
D-Trp	1.31677	0.25639	0.216906		1.00213	0.0641759	0.984213						1.44945	0.434965	0.281023		0.965547	0.110862	0.819194		1.10198	0.0303603	0.0748821		3.12038	0.438077	0.0177616		17.206	5.49437	0.0529033		3.05731	1.22327	0.140364		3.39553	0.758719	0.0454114		9.42427	1.5886	0.0173196		3.4622	1.63565	0.167043		7.88157
D-Tyr					1.15704	0.0540114	0.209717						1.21968	0.0786431	0.041608		0.972724	0.0574088	0.841184		1.02566	0.0769474	0.713038		3.31686	0.420355	0.0133614		5.40986	0.512863	0.00524446		1.07094	0.219045	0.693315		2.22168	0.544305	0.0838092		5.6128	1.20756	0.032599		1.32728	0.0366441	0.00620987		5.20779
D-Val	1.07952	0.071733	0.34913		0.944859	0.0280497	0.598791						1.13761	0.0796443	0.119421		0.920639	0.0843997	0.585772		1.0358	0.151021	0.775054		2.10812	0.570239	0.107801		5.52764	0.588472	0.00700946		1.05345	0.0747586	0.428843		1.18234	0.211103	0.348138		2.26075	0.613062	0.100688		1.26745	0.241491	0.257787		3.54534
Control	1	0.0781035	1		1	0.124684	1						1	0.0353022	1		1	0.163892	1		1	0.0478624	1		1	0.0844002	1		1	0.101206	1		1	0.0331167	1		1	0.0762939	1		1				1				1
[truncated: 17 more columns]

[truncated: 20 more sheets: L-His, D-His, L-Ile, D-Ile, L-Leu, D-Leu, L-Met, D-Met, L-Phe, D-Phe, L-Pro, D-Pro, L-Ser, D-Ser, L-Thr, D-Thr, L-Trp, D-Trp, L-Val, D-Val]
